# Supplementary material for: A neural network model predicts community-level signaling states in a diverse microbial community
Source: PLoS Comput Biol. 2019 Jun 24;15(6):e1007166. doi: 10.1371/journal.pcbi.1007166 (PMC6611639; doi:10.1371/journal.pcbi.1007166)
Supplement: S1 Dataset — (ZIP) [file pcbi.1007166.s002.zip]

Archive with 14 entries (14 files):
- Data for Figure 5.xlsx
- Data for Figure 6.xlsx
- Data for Figure S13.xlsx
- Fig S14 and 13 simulated.xlsx
- Fig. S1 Fluorescence per cell vs. time.xlsx
- Fig. S2 and S3 Fold change vs Sup amount.xlsx
- Fig. S4 Growth rate.xlsx
- Figure 2 fold change of tester C.xlsx
- Figure 3 Fold change in tester C pairwise (exp).xlsx
- Figure 4 fold change of the tester C for tri wise measurements.xlsx
- Fold change in tester A pairwise (exp).xlsx
- Fold change in tester B pairwise (exp).xlsx
- Fold change in tester D pairwise (exp).xlsx
- Fold change in tester E pairwise (exp).xlsx
