# Supplementary material for: A neural network model predicts community-level signaling states in a diverse microbial community
Source: PLoS Comput Biol. 2019 Jun 24;15(6):e1007166. doi: 10.1371/journal.pcbi.1007166 (PMC6611639; doi:10.1371/journal.pcbi.1007166)
Supplement: S1 Dataset — (ZIP) [file pcbi.1007166.s002.zip › Data for Figure 5.xlsx]

## Sheet: Simulations
Ratio A:B		Fold change in LacZ/ threshold fold change in LacZ	A	B
	1 to 1		1.94	1.15
	2 to 1		1.94	1.15
	3 to 1		1.94	1.15
	4 to 1		1.94	1.15
	5 to 1		1.94	1.15
	6 to 1		1.94	1.15
	7 to 1		1.92	0.4
	10 to 1		1.92	0.4

## Sheet: Experiments
Ratio A:B		Fold change in LacZ/ threshold fold change in LacZ	Tester A				Average	Std errr	Tester B				Average	Std errr
	1 to 1			1.89	1.87	1.87	1.88	0.01		1.1	1.12	1.1	1.11	0.01
	2 to 1			1.84	1.81	1.85	1.83	0.02		1.04	1.05	1.04	1.04	0.01
	10 to 1			1.79	1.67	1.74	1.73	0.06		0.6	0.58	0.6	0.59	0.01
	100 to 1			1.6	1.7	1.73	1.68	0.07		0.55	0.49	0.56	0.53	0.04
	1000 to 1			1.68	1.68	1.73	1.7	0.03		0.49	0.51	0.46	0.49	0.03

## Sheet: Experiments fluor. cell v time
time (hrs)	Ratio of Producer A : Producer B is 1 : 1	Tester A				Tester B				Ratio of Producer A : Producer B is 2 : 1	Tester A	TesterB			Tester B				Ratio of Producer A : Producer B is 10 : 1	Tester A				Tester B				Ratio of Producer A : Producer B is 100 : 1	Tester A				Tester B				Ratio of Producer A : Producer B is 1000 : 1	Tester A				Tester B
0			129.074	128.351	129.463		88.5726	88.8313	93.2557			129.446	131.249	132.503		88.9701	90.1514	88.9915			129.136	128.903	134.887		69.3032	67.7546	74.4797			128.978	128.753	133.555		54.1947	52.889	53.311			116.089	117.222	115.673		53.2565	52.9099	53.8582
0.166667			352.094	330.486	310.354		301.114	156.225	185.444			250.221	339.072	207.709		284.359	210.041	213.852			234.117	305.869	284.555		108.237	151.616	144.07			301.662	327.734	210.713		135.834	95.0128	85.3646			202.134	226.559	175.498		99.8172	117.412	100.381
0.333333			429.292	308.922	370.252		283.998	316.307	364.549			268.87	368.023	391.436		247.55	304.357	325.293			291.511	340.53	293.155		144.202	175.326	217.358			429.753	397.744	427.406		182.006	123.439	129.717			435.979	380.768	382.278		171.945	169.762	107.33
0.5			385.142	467.003	494.116		280.89	411.337	282.491			404.037	520.164	354.801		277.452	378.815	380.955			416.877	543.739	449.598		270.462	198.938	213.515			372.033	560.785	538.562		206.984	158.329	171.065			513.022	530.893	393.305		180.927	206.838	134.376
0.666667			456.006	468.5	626.671		425.135	479.09	513.379			609.284	678.858	481.053		398.159	360.5	377.566			511.531	530.883	657.293		262.738	277.984	215.461			572.368	452.201	541.175		246.411	214.708	211.111			516.737	586.852	472.101		251.453	250.586	168.247
0.833333			675.562	566.116	641.982		566.938	534.449	499.215			795.225	754.126	643.227		499.539	557.788	561.978			755.786	745.455	670.377		337.038	310.977	278.885			607.159	734.889	674.411		266.944	230.603	221.342			586.511	646.734	647.197		301.047	280.988	251.757
1			834.969	892.487	793.323		627.395	468.449	697.558			690.516	631.644	689.349		447.423	560.904	596.1			843.306	660.718	810.102		322.078	365.995	383.985			752.314	749.979	700.357		262.88	249.126	276.716			600.443	769.763	811.777		264.921	228.491	237.944
1.16667			960.628	897.955	838.47		754.581	578.544	673.104			890.729	997.082	871.352		716.98	613.536	648.781			910.328	911.864	975.003		319.771	333.01	403.246			868.89	714.886	903.553		335.359	328.598	307.375			905.778	858.444	896.08		285.427	365.951	269.459
1.33333			1020.86	932.75	837.341		797.732	684.06	836.497			1091.47	1069.24	895.759		793.653	749.4	574.367			792.19	1020.5	952.809		442.149	447.481	487.492			782.289	1045.63	944.402		378.645	312.979	410.334			733.391	900.296	1014.15		352.597	292.427	273.785
1.5			1164.73	1106.93	996.766		830.005	837.481	766.906			1034.53	1083.55	1107.66		759.379	776.458	846.236			978.252	979.983	1013.97		442.809	486.144	507.285			1048	1094.88	1036.62		447.495	424.499	382.398			866.03	1038.04	832.379		363.992	324.069	379.688
1.66667			1023.27	1138.64	1146.22		803.199	787.837	846.828			1060.94	972.865	1157.1		748.054	762.178	723.393			1054.1	1111.67	1105.89		520.94	558.876	451.538			876.029	946.086	1188.98		397.917	399.593	484.772			985.797	1008.08	927.881		456.458	437.568	389.147
1.83333			1119.6	1263.35	1096.5		885.22	813.288	967.339			1239.13	1363.89	1130.92		943.065	776.007	974.238			1139.59	1041.12	1209.78		585.105	579.572	613.611			1095.58	1090.11	1153.55		472.572	419.632	436.117			982.427	1149.42	1258.12		411.818	445.782	414.852
2			1422.65	1387.59	1163.89		1089.3	1130.57	1119.8			1304.51	1257.31	1156.43		997.849	970.957	902.252			1390.84	1167.93	1337.64		509.207	517.543	613.77			1258.81	1207.91	1361.52		541.17	464.123	535.075			1086.25	1119.26	1069.2		513.487	472.792	462.3
2.16667			1367.83	1417.29	1312.35		1025.24	975.069	962.914			1251.63	1342.42	1216.79		993.578	1052.59	985.306			1241.33	1350.93	1364.84		614.673	665.396	539.29			1127.08	1350.94	1319.56		510.197	496.711	542.9			1336.71	1206.81	1322.89		508.915	498.073	497.146
2.33333			1357.83	1459.55	1518.95		999.935	1256.96	998.354			1467.64	1457.59	1355.81		974.061	1087.69	1140.26			1276.83	1404.31	1478.88		646.479	586.156	671.192			1268.09	1516.37	1434.69		565.961	546.962	492.102			1336.19	1198.58	1470.32		553.833	470.374	473.026
2.50003			1613.1	1533.02	1525.92		1284.12	1211.91	1161.05			1414.73	1549.37	1532.19		1197.7	1130.33	1023.17			1566.76	1601.82	1464.55		669.573	620.869	674.399			1308.18	1435.46	1490.37		618.342	582.261	614.414			1365.33	1370.38	1305.04		533.358	518.259	468.058
2.66669			1743.58	1487.62	1617.87		1221.63	1168.63	1276.73			1527.64	1759.72	1650.5		1279.56	1170.45	1204.45			1405.34	1597.93	1604.6		691.238	621.082	638.394			1443.13	1600.53	1613.22		576.818	519.925	549.509			1406.51	1379.93	1602.36		517.635	530.661	499.017
2.83336			1793	1830.63	1550.02		1205.91	1305.35	1429.06			1692.56	1802.91	1566		1135.45	1186.47	1347.04			1764.68	1620.31	1531.26		799.816	696.417	681.77			1583.02	1753.8	1631.96		665.818	536.793	669.558			1542.94	1533.24	1410.99		567.499	668.444	583.112
3.00003			1884.85	1748	1631.75		1216.98	1420.37	1309.2			1861.94	1755.39	1645.46		1405.14	1270.8	1323.7			1788.25	1735.56	1823.13		712.858	723.667	707.246			1525.89	1660.19	1778.01		605.934	589.679	724.596			1533.06	1525.46	1580.11		634.067	577.625	601.115
3.16669			1860.73	1822.61	1795.4		1461.52	1349.52	1440.07			1906.81	1962.56	1780.52		1207.88	1415.88	1220.7			1910.68	1636.36	1700.09		800.776	801.768	818.415			1656.62	1794.15	1745.05		704.564	651.121	691.628			1645.86	1801.94	1618.83		598.634	602.513	554.693
3.33336			1828.37	1767.35	1870.95		1439.11	1366.51	1566.6			1911.05	1878.3	1781.86		1380.87	1533.3	1450.76			1921.96	1694.27	1805.16		841.827	804.018	792.822			1819.51	1948.47	1961.28		740.468	648.19	747.154			1697.73	1844.91	1916.63		691.956	705.517	615.53
3.50003			2010.34	2002.28	2161.38		1499.41	1549.72	1494.8			2115.2	1841.9	1962.28		1320.62	1391.33	1386.88			1944.63	1989.11	1860.52		782.565	803.078	809.807			1845.97	2010.6	1776.24		691.148	740.571	768.963			1940.47	1719.67	1944.68		683.019	691.005	651.304
3.66669			2189.56	2227.93	2160.03		1576.46	1513.15	1486.51			2208.95	2001.64	1995.92		1435.48	1588	1558.44			2135.95	1926.8	2140.77		905.776	864.987	899.181			1906.74	1855.27	2131.04		840.82	658.708	747.617			1969.6	2009.79	1998.72		762.742	689.441	707.282
3.83336			2057.49	2075.9	2200.89		1656.16	1598.14	1644.15			2123.8	2080.79	2185.08		1617.39	1465.57	1524.82			2073.9	1917.8	1969.23		966.061	859.651	990.335			2011.87	1944.33	2117.79		860.585	799.052	852.144			1928.64	1898.42	2100.8		812.388	780.454	658.543
4.00003			2298.86	2306.24	2354.6		1652.3	1846.02	1583.85			2141.34	2201.91	2125.2		1668.52	1493.44	1627.54			2124.61	2258.25	2011.21		929.728	992.717	973.6			1857.54	2146.02	2136.17		880.476	783.736	811.655			2073.62	1931.4	2133.81		728.711	820.369	720.756
4.16669			2422.58	2174.35	2307.3		1761.55	1713.5	1827.49			2425.65	2285.5	2342.5		1607.44	1660.68	1595.9			2119.95	2057.13	2269.77		966.701	920.125	1015.23			2060.61	2264.86	2077.83		910.099	802.526	927.073			2053.96	2170.7	2220.65		795.099	853.787	696.418
4.33336			2368.45	2465.63	2337.77		1684.04	1954.46	1723.65			2359.31	2431.94	2266.06		1678.47	1744.54	1834.52			2173.51	2132.87	2153.65		943.977	1030.79	976.938			2143.8	2171.41	2364.79		880.89	769.629	868.784			2116.21	2329.35	2132.82		831.231	811.038	802.118
4.50003			2440.21	2539.77	2581.05		1789.47	1858.66	1806.94			2558.98	2395.26	2308.3		1670.03	1709.48	1745.61			2338.11	2363	2257.53		1049.59	1072.01	1003.31			2232.28	2280.36	2400.64		878.235	779.867	929.296			2184.47	2356.11	2331.08		813.394	858.002	780.042
4.66669			2675.02	2540.62	2445.21		1885.39	1801.71	1959.83			2415.75	2658.27	2653.21		1710.52	1740.69	1720.6			2478	2392.25	2456.91		1124.03	991.372	1008.22			2257.55	2342.32	2375.65		933.523	871.686	929.195			2381.34	2367.17	2376.67		839.151	879.727	785.151
4.83336			2646.31	2492.95	2493.42		2069.97	1945.74	2045.7			2457.93	2512	2609.67		1958.34	1938.55	1762.08			2636.26	2334.36	2560.52		1054.03	1041.15	1133.4			2222.47	2448.93	2401.54		1001.58	829.722	943.708			2402.77	2346.54	2331.5		864.09	931.968	790.478
5.00003			2780.48	2819.98	2732.35		2080.94	1959.21	2030.78			2535.78	2743.17	2638.14		1895.64	1905.88	1977.09			2502.65	2412.74	2688.66		1067.56	1054.79	1140.31			2203.15	2430.82	2485.19		1068.82	938.542	1013.84			2336.89	2400.42	2415.65		995.888	978.523	813.541
