# Supplementary material for: A neural network model predicts community-level signaling states in a diverse microbial community
Source: PLoS Comput Biol. 2019 Jun 24;15(6):e1007166. doi: 10.1371/journal.pcbi.1007166 (PMC6611639; doi:10.1371/journal.pcbi.1007166)
Supplement: S1 Dataset — (ZIP) [file pcbi.1007166.s002.zip › Data for Figure 6.xlsx]

## Sheet: Simulation + experiments
Simulated	time (hrs)	A	B	Experiments	time of perturbation(hrs)	A			Average	Std errr	For A				Average	Std err.
fold change/threshold	0	1.88	0.36	fold change/threshold	0	0.39	0.39	0.39	0.39	0		1.61	1.95	1.92	1.83	0.11
	0.0465	1.88	0.36	For B	1	0.41	0.4	0.41	0.41	0		1.59	1.89	1.85	1.78	0.09
	0.093	1.88	0.36		2	0.38	0.37	0.38	0.38	0		1.6	1.93	1.91	1.81	0.11
	0.1395	1.88	0.36		3	0.61	0.63	0.66	0.63	0.01		1.61	1.95	1.97	1.84	0.12
	0.186	1.88	0.36		4	1.39	1.28	1.45	1.37	0.05		1.51	1.89	1.87	1.76	0.12
	0.2326	1.88	0.36		5	1.48	1.52	1.61	1.54	0.04		1.59	1.88	1.87	1.78	0.1
	0.2791	1.88	0.36		6	1.5	1.57	1.59	1.55	0.02		1.53	1.85	1.85	1.74	0.11
	0.3256	1.88	0.36		7	1.56	1.6	1.62	1.59	0.02		1.52	1.85	1.87	1.75	0.11
	0.3721	1.88	0.36
	0.4186	1.88	0.36
	0.4651	1.88	0.36
	0.5116	1.88	0.36
	0.5581	1.88	0.36
	0.6047	1.88	0.36
	0.6512	1.88	0.36
	0.6977	1.88	0.36
	0.7442	1.88	0.36
	0.7907	1.88	0.36
	0.8372	1.88	0.36
	0.8837	1.88	0.36
	0.9302	1.88	0.36
	0.9767	1.88	0.36
	1.0233	1.88	0.36
	1.0698	1.88	0.36
	1.1163	1.88	0.36
	1.1628	1.88	0.36
	1.2093	1.88	0.36
	1.2558	1.88	0.36
	1.3023	1.88	0.36
	1.3488	1.88	0.36
	1.3953	1.88	0.36
	1.4419	1.88	0.36
	1.4884	1.88	0.36
	1.5349	1.88	0.36
	1.5814	1.88	0.36
	1.6279	1.88	0.36
	1.6744	1.88	0.36
	1.7209	1.88	0.36
	1.7674	1.88	0.36
	1.814	1.88	0.36
	1.8605	1.88	0.36
	1.907	1.88	0.36
	1.9535	1.88	0.36
	2	1.88	0.36
	2.0465	1.88	0.36
	2.093	1.88	0.36
	2.1395	1.88	0.36
	2.186	1.88	0.36
	2.2326	1.88	0.36
	2.2791	1.88	0.36
	2.3256	1.88	0.36
	2.3721	1.88	0.36
	2.4186	1.88	0.36
	2.4651	1.88	0.36
	2.5116	1.88	0.36
	2.5581	1.88	0.36
	2.6047	1.88	0.36
	2.6512	1.88	0.36
	2.6977	1.88	0.36
	2.7442	1.88	0.36
	2.7907	1.88	0.36
	2.8372	1.88	0.36
	2.8837	1.88	0.36
	2.9302	1.88	0.36
	2.9767	1.88	0.36
	3.0233	1.88	0.36
	3.0698	1.88	0.36
	3.1163	1.88	0.36
	3.1628	1.88	0.36
	3.2093	1.88	0.36
	3.2558	1.88	0.36
	3.3023	1.88	0.36
	3.3488	1.85	1.65
	3.3953	1.85	1.65
	3.4419	1.85	1.65
	3.4884	1.85	1.65
	3.5349	1.85	1.65
	3.5814	1.85	1.65
	3.6279	1.85	1.65
	3.6744	1.85	1.65
	3.7209	1.85	1.65
	3.7674	1.85	1.65
	3.814	1.85	1.65
	3.8605	1.85	1.65
	3.907	1.85	1.65
	3.9535	1.85	1.65
	4	1.85	1.65
	4.0465	1.85	1.65
	4.093	1.85	1.65
	4.1395	1.85	1.65
	4.186	1.85	1.65
	4.2326	1.85	1.65
	4.2791	1.85	1.65
	4.3256	1.85	1.65
	4.3721	1.85	1.65
	4.4186	1.85	1.65
	4.4651	1.85	1.65
	4.5116	1.85	1.65
	4.5581	1.85	1.65
	4.6047	1.85	1.65
	4.6512	1.85	1.65
	4.6977	1.85	1.65
	4.7442	1.85	1.65
	4.7907	1.85	1.65
	4.8372	1.85	1.65
	4.8837	1.85	1.65
	4.9302	1.85	1.65
	4.9767	1.85	1.65
	5.0233	1.85	1.65
	5.0698	1.85	1.65
	5.1163	1.85	1.65
	5.1628	1.85	1.65
	5.2093	1.85	1.65
	5.2558	1.85	1.65
	5.3023	1.85	1.65
	5.3488	1.85	1.65
	5.3953	1.85	1.65
	5.4419	1.85	1.65
	5.4884	1.85	1.65
	5.5349	1.85	1.65
	5.5814	1.85	1.65
	5.6279	1.85	1.65
	5.6744	1.85	1.65
	5.7209	1.85	1.65
	5.7674	1.85	1.65
	5.814	1.85	1.65
	5.8605	1.85	1.65
	5.907	1.85	1.65
	5.9535	1.85	1.65
	6	1.85	1.65
	6.0465	1.85	1.65
	6.093	1.85	1.65
	6.1395	1.85	1.65
	6.186	1.85	1.65
	6.2326	1.85	1.65
	6.2791	1.85	1.65
	6.3256	1.85	1.65
	6.3721	1.85	1.65
	6.4186	1.85	1.65
	6.4651	1.85	1.65
	6.5116	1.85	1.65
	6.5581	1.85	1.65
	6.6047	1.85	1.65
	6.6512	1.85	1.65
	6.6977	1.85	1.65
	6.7442	1.85	1.65
	6.7907	1.85	1.65
	6.8372	1.85	1.65
	6.8837	1.85	1.65
	6.9302	1.85	1.65
	6.9767	1.85	1.65
	7.0233	1.85	1.65

## Sheet: a+(Supernatant of P_A + P_B)
time (hrs)	Fluorescence per cell for tester A					Fluorescence per cell								Fluorescence per cell					Fluorescence per cell					Fluorescence per cell					Fluorescence per cell					Fluorescence per cell					Fluorescence per cell
0	Time of perturbation t=0 hrs	198.061	191.703	188.776		Time of perturbation t=1	197.614	192.558	202.606					Time of perturbation t=2	187.689	189.259	190.526		Time of perturbation t=3	187.58	190.866	189.449		Time of perturbation t=4	192.194	190.055	193.407		Time of perturbation t=5	195.442	192.332	197.378		Time of perturbation t=6	188.921	210.035	216.906		Time of perturbation t=7	190.125	208.78	207.61
0.166667		375.121	334.939	278.336			305.955	286.124	350.224						309.458	385.639	358.625			322.913	315.594	282.773			274.707	331.324	321.922			323.321	354.707	349.799			267.563	349.615	334.589			314.211	354.75	309.581
0.333333		425.811	478.006	410.566			361.217	404.821	371.369						403.247	354.289	409.983			368.378	407.349	453.827			389.668	358.878	394.066			434.565	441.675	369.349			387.734	481.099	404.894			363.577	460.202	439.464
0.5		525.813	597.577	539.984			477.872	472.559	459.781						498.821	597.084	540.504			495.909	489.053	519.437			487.794	593.347	543.282			506.72	471.201	600.622			511.303	555.637	537.371			518.508	542.428	469.563
0.666667		654.217	677.673	709.451			564.491	631.514	570.431						623.767	592.351	652.253			496.389	692.215	563.284			587.027	578.929	591.574			629.643	551.003	650.236			513.289	723.262	724.451			501.23	573.784	698.629
0.833333		713.173	723.857	679.97			698.372	793.13	641.038						602.015	736.162	665.404			685.827	778.122	771.98			617.224	690.492	750.415			726.326	710.45	714.799			590.445	694.677	831.751			615.559	752.847	706.89
1		786.115	811.867	806.32			737.45	865.957	855.034						726.128	903.838	835.385			723.663	827.812	777.903			693.648	787.476	746.316			700.201	821.622	750.105			657.948	929.147	846.743			782.39	769.967	882.68
1.16667		843.096	992.866	888.696			907.594	978.735	845.713						795.079	1013.75	899.45			749.87	979.857	1001			873.815	835.059	1024.45			789.773	870.095	1005.26			828.75	1001.37	999.187			830.371	1016.5	1004.91
1.33333		971.066	1132.83	990.146			983.885	1067.61	1025.94						938.957	970.306	1050.07			891.061	1126.13	1041.84			906.288	1024.27	967.044			969.455	1096.01	1052.83			806.183	1007.16	1013.29			913.394	1065.15	1080.02
1.5		1005.57	1240.28	1062.43			1069.54	1181.22	1143.07						1051.35	1160.81	1219.83			1021.68	1063.45	1144.18			897.953	1061.98	1139.14			925.82	1135.2	1195.13			923.565	1166.61	1243.96			955.242	1176.92	1166.67
1.66667		1091.94	1154.4	1118.26			1043.41	1300.76	1185.55						1059.51	1311.45	1204.51			1133.12	1168.7	1164.59			1056.65	1181.92	1175.88			1057.14	1107.45	1215.62			1106.8	1222.8	1268.76			973.33	1257.69	1172.51
1.83333		1161.07	1331.28	1296.25			1106.15	1341.17	1231.04						1187.47	1408.54	1209.86			1218.13	1340.83	1376.42			1055.17	1379.89	1338.93			1114.92	1374.38	1199.99			1143.19	1240.93	1270.14			1176.23	1339.5	1307.37
2		1253.2	1342.51	1338.87			1278.87	1332.84	1397.34						1175.58	1310.88	1486.25			1290.07	1463.43	1408.67			1220.07	1459.37	1280.35			1261.96	1366.73	1473.68			1125.07	1410.96	1333.82			1233.57	1491.85	1485.96
2.16667		1332.06	1456.15	1557.34			1231.1	1501.44	1374.16						1284.39	1410.37	1570.41			1345	1558.16	1503.74			1301.47	1375.57	1370.79			1221.42	1366.82	1450.62			1264.56	1580.28	1510.17			1226.06	1413.57	1424.56
2.33333		1477.77	1680.27	1567.69			1284.64	1496.58	1453.36						1324.47	1615.57	1532.13			1408.33	1543.73	1555.38			1277.9	1555.58	1632.67			1410.99	1457.96	1599.59			1238.59	1551.63	1530.31			1357.9	1555.97	1498.35
2.50003		1418.68	1612.49	1733.04			1418.71	1738.8	1620.69						1481.64	1547.27	1592.77			1464.47	1564.72	1703.16			1308.68	1586.83	1536.14			1476.85	1726.06	1557.38			1385.36	1662.14	1567.29			1336.49	1712.12	1590.86
2.66669		1512.09	1678.81	1827.31			1551.49	1640.79	1639.51						1509.25	1632.92	1787.43			1487.57	1638.06	1643.68			1478.19	1742.04	1666.93			1499.2	1777.64	1776.88			1487.11	1640.32	1663.91			1406.99	1718.55	1774.55
2.83336		1624	1854.73	1823.67			1528.68	1777.68	1665.06						1602.27	1803.76	1808.23			1529.37	1779.07	1838.57			1465.58	1779.22	1786.45			1515.65	1803.15	1875.53			1557.21	1736.6	1718.79			1541.88	1851.94	1759.33
3.00003		1675.93	1885.58	1802.31			1560.45	1910.03	1831.91						1540.15	1961.89	1898.95			1542.96	1960.54	1977.49			1516.65	1801.53	1805.21			1548.66	1756.5	1925.72			1526.35	1806.02	1928.33			1486.65	1807.06	1893.48
3.16669		1702.02	1981.84	2057.04			1600.51	1966.57	1791.43						1635.24	2073.32	2004.71			1701.78	1906.59	1967.14			1569.7	1928.31	1945.56			1712.35	1896.67	1998.92			1611.6	1856.28	2026.33			1692.77	1991.2	1882.32
3.33336		1827.99	2153.89	2063.8			1813.93	2117.37	2014.75						1786.91	1936.73	1955.17			1803.83	2110.89	2091.47			1609.14	2082.52	2073.3			1670.19	2003.86	2001.5			1705.97	1982.2	2108.2			1593.57	2114.46	1938.45
3.50003		1950.33	2245.21	2205.69			1819.67	2136.53	1947.84						1753.3	2132.51	2203.07			1763.5	2160.09	2094.42			1752.34	2131.62	2095.32			1741.37	2003.38	2141.47			1771.58	2049.42	2070.48			1704.76	2032.73	2061.13
3.66669		1866.03	2290.33	2184.48			1843.57	2149.16	1992.23						1785.27	2280.46	2296.82			1928.59	2102.03	2240.28			1788.53	2096.85	2259.2			1817.78	2180.38	2189.29			1791.66	2152.39	2279.05			1724.19	2164.49	2120.71
3.83336		2003.1	2312.04	2302.71			1957.25	2332.5	2062.13						1921.2	2369.34	2191.43			1855.83	2345.72	2247.35			1908.37	2164.59	2169.12			1939.2	2204.95	2270.03			1836.44	2181.09	2294.4			1852.14	2159.14	2339.14
4.00003		2003.76	2442.59	2264.34			2042.76	2288.85	2272.55						2074.49	2433.84	2432.3			1974.86	2453.85	2440.5			1924.87	2286.4	2302.93			2042.87	2307.95	2295.6			1883.25	2438.53	2245.33			1972.04	2273.52	2420.71
4.16669		2159.02	2427.21	2479.19			2025.41	2477.97	2353.85						2018.38	2519.41	2524.22			2019.25	2438.51	2518.66			1968.5	2467.34	2350.37			2139.71	2411.45	2448.4			1909.65	2412.19	2390.29			2054	2441.78	2306.06
4.33336		2221.13	2597.1	2471.26			2151.47	2550.93	2410.1						2137.24	2568.75	2407.24			2062.75	2591.08	2632.13			1974.62	2506	2494.29			2140.03	2380.94	2409.31			2033.04	2461.35	2505.75			2050.47	2486.65	2499.78
4.50003		2256.12	2690.03	2506.3			2128.73	2541.03	2485.24						2163.78	2510.1	2596.51			2211.93	2516.33	2599.1			2061.33	2571.59	2451.26			2123.91	2453.54	2451.77			2046.65	2507.86	2601.08			2157.29	2525.3	2459.68
4.66669		2297.4	2753.49	2689.45			2324.16	2608.9	2597.26						2239.87	2673.43	2628.12			2219.84	2731.22	2680.6			2178.18	2543.13	2533.33			2235.11	2581.61	2647.19			2147.02	2607.53	2638.51			2177.22	2509.41	2615.33
4.83336		2355.57	2776.69	2701.3			2343.8	2683.54	2693.28						2427.6	2677.49	2648.45			2398.32	2845.44	2790.67			2216.43	2556.97	2664.69			2357.47	2704.8	2720.16			2296.35	2690.22	2544.39			2269.98	2769.56	2711.14
5.00003		2472.09	2836.04	2704.32			2385	2757.97	2779.45						2463.55	2899.71	2857.62			2527.94	2903.27	2898.01			2360.4	2851.83	2816.33			2521.06	2856.07	2748.08			2287.79	2876.57	2750.56			2205.06	2778.3	2853.64

## Sheet: b+(Supernatant of P_A + P_B)
time (hrs)	Fluorescence per cell for tester B					Fluorescence per cell								Fluorescence per cell					Fluorescence per cell					Fluorescence per cell					Fluorescence per cell					Fluorescence per cell					Fluorescence per cell
0	Time of perturbation t=0 hrs	67.1103	71.9875	66.3779		Time of perturbation t=1	67.2519	68.237	76.5123					Time of perturbation t=2	63.2049	56.4757	63.6584		Time of perturbation t=3	72.2935	72.7159	70.0373		Time of perturbation t=4	68.9645	68.654	70.0551		Time of perturbation t=5	60.6788	57.1379	61.5965		Time of perturbation t=6	57.8332	56.9354	64.1023		Time of perturbation t=7	55.3701	58.8423	59.805
0.166667		112.819	115.183	102.984			114.714	135.869	125.211						93.739	119.812	86.9008			133.288	171.419	123.031			240.629	297.979	340.234			244.737	238.464	230.295			124.178	236.92	194.623			156.293	216.939	227.713
0.333333		138.477	120.216	120.76			125.446	172.088	175.546						110.01	146.153	150.099			225.409	208.01	211.328			271.281	276.94	276.925			279.154	302.976	299.895			182.923	204.03	326.001			195.039	312.112	201.125
0.5		142.165	204.513	148.228			172.459	191.209	209.834						180.287	179.155	162.953			259.153	262.71	273.928			487.205	332.431	277.195			278.433	264.001	333.484			392.152	346.847	436.046			345.921	368.698	358.407
0.666667		209.027	183.363	191.113			178.624	209.847	201.541						182.515	183.393	192.89			306.201	264.931	248.788			504.443	484.255	407.33			351.13	420.474	539.458			376.59	422.166	459.936			490.49	370.264	502.759
0.833333		194.101	206.624	196.444			199.946	265.112	226.553						233.616	220.477	233.38			291.526	337.332	352.947			724.42	659.561	552.709			547.472	487.418	560.096			422.191	473.328	516.292			490.283	626.407	592.294
1		222.129	252.355	258.856			287.77	268.863	282.173						238.784	272.684	215.84			360.328	315.945	314.157			803.692	691.74	623.91			633.43	639.478	751.183			663.185	649.385	693.105			523.913	552.399	572.043
1.16667		280.98	265.641	275.864			293.421	252.276	316.488						284.521	257.038	262.723			437.984	348.457	458.255			719.974	678.555	679.23			807.693	654.181	666.186			625.026	754.185	851.925			635.406	748.084	730.993
1.33333		273.59	312.8	318.193			349.896	286.145	325.548						257.531	248.307	327.493			485.971	528.081	395.37			874.597	874.623	1011.33			858.768	817.87	792.506			863.139	767.238	863.941			713.092	757.337	809.362
1.5		353.463	325.267	342.824			356.613	372.212	333.592						357.896	341.309	345.18			486.66	462.296	503.733			892.575	1028.45	1013.26			933.624	914.414	1016.53			792.609	927.725	1066.08			943.287	909.451	933.039
1.66667		376.844	396.867	361.227			371.577	365.209	420.026						371.219	343.264	316.687			456.589	549.256	507.859			1076.41	974.39	1199.85			994.025	1003.57	1144.85			932.569	1124.99	986.098			972.965	1100.27	1051.52
1.83333		391.708	417.063	335.034			414.794	419.207	370.616						388.33	340.246	338.982			555.096	645.233	614.926			1223.56	1050.93	1096.05			1025.12	1058.93	1209.33			1068.86	1105.36	1059.39			1106.88	1064.27	1043.84
2		367.095	368.794	359.108			443.142	387.854	395.205						415.619	419.035	356.749			504.098	558.464	603.534			1288.02	1049.92	1360.99			1263.78	1055.28	1188.85			1151.57	1241.36	1194.18			1200.53	1300.9	1307.56
2.16667		429.34	445.31	400.257			474.896	439.316	420.365						397.256	369.552	369.646			585.415	595.168	637.019			1141.93	1042.96	1100.23			1257.07	1244.32	1245.76			1252.31	1265.44	1307.85			1257.96	1351.18	1336.41
2.33333		438.405	427.69	437.957			411.446	467.702	444.085						438.596	428.489	428.715			655.671	654.091	734.534			1477.1	1153	1401.25			1228.97	1304.88	1498.33			1330.15	1266.49	1403.05			1354.83	1362.26	1314.48
2.50003		495.779	460.417	468.248			507.474	437.296	504.69						454.52	443.864	470.611			726.652	784.279	684.657			1261.78	1194.69	1550.19			1458.35	1321.72	1572.33			1365.07	1411.47	1465.89			1493.25	1419.41	1494.73
2.66669		489.178	490.58	467.918			506.627	508.772	521.672						469.816	443.349	496.852			739.871	730.773	734.382			1482.98	1391.97	1418.06			1501.67	1481.41	1539.04			1382.01	1613.56	1643.8			1528.2	1506.58	1666.02
2.83336		521.319	542.735	521.475			560.225	507.672	497.195						465.658	440.061	498.564			722.579	745.586	851.609			1677.34	1308.09	1753.97			1481.42	1561.02	1615.98			1593.86	1593.91	1588.85			1657.49	1711.83	1717.44
3.00003		512.361	519.12	532.666			540.7	501.08	594.26						482.283	448.332	478.376			793.562	759.495	735.742			1772.52	1687.42	1767.98			1746.45	1664.36	1724.64			1562.86	1617.65	1748.81			1648.38	1630.26	1780.13
3.16669		529.994	585.068	572.687			557.012	559.852	597.178						519.887	503.651	546.953			773.755	832.795	920.342			1695.16	1664.68	1867.69			1703.27	1801.5	1931.28			1730.19	1800.1	1809.79			1656.92	1863.07	1813.97
3.33336		581.667	548.247	555.985			605.443	554.384	618.404						518.146	500.696	518.69			886.373	862.465	826.241			1911.2	1515.43	1849.74			1761.47	1858.86	2015.59			1853.66	1850.54	1898.45			1721.4	1932.56	1850.6
3.50003		539.766	600.416	558.223			575.812	568.652	579.984						590.014	569.329	538.642			919.069	856.002	937.136			2041.65	1594.91	2006.81			1816.07	1977.19	2041.8			1764.64	2019.92	1936.59			1945.85	2046.44	2007
3.66669		563.032	616.737	559.297			619.631	596.097	669.719						625.488	555.347	554.444			930.901	938.613	957.109			1875.83	1725.26	1910.13			1939.87	1875.39	2127.67			2035.28	2053.7	2137.89			1935.81	2184.44	2016.47
3.83336		585.478	625.388	620.1			674.972	611.178	696.407						556.146	617.436	577.665			890.496	915.707	1004.57			1909.19	1878.92	1946.25			2001.55	1992.53	2145.37			1909.53	2201.42	2149.6			2097.03	2130.14	2116.99
4.00003		622.524	657.609	653.051			666.733	635.081	720.972						621.385	626.222	599.238			930.35	1033.95	986.429			2019.92	1836.1	2054.56			2175.46	2125.69	2328.67			2161.87	2287.35	2204.71			2173.08	2185.25	2338.96
4.16669		677.938	674.09	642.823			710.496	642.482	730.211						598.708	629.836	620.956			929.505	968.554	1061.58			2141.55	1864.71	2230.9			2125.24	2316.26	2436.98			2239.92	2225.54	2253.32			2226.17	2413.17	2416.9
4.33336		694.694	652.866	634.446			721.361	714.31	743.97						683.208	612.15	651.449			1039.37	1093.13	1125.57			2193.29	2179.68	2397.27			2251.46	2358.63	2438.08			2147.42	2293.27	2405.62			2347.28	2480.36	2479.6
4.50003		662.561	667.782	667.988			728.189	703.634	726.902						719.06	702.678	670.4			1083.98	1093.98	1029.53			2506.46	2121.19	2271.82			2332.6	2363.28	2524.35			2332.87	2537.1	2554.17			2380.45	2483.66	2594.03
4.66669		707.869	748.588	694.561			718.729	762.996	731.218						652.699	657.52	680.12			1118.56	1103.9	1072.93			2255.79	2235.13	2388.55			2545.13	2416.67	2614.09			2496.88	2577.69	2715.22			2456.71	2565.23	2655.03
4.83336		729.014	709.414	724.102			772.089	813.615	741.987						751.687	736.864	702.31			1095.75	1171.46	1250.87			2431.05	2287.59	2415.51			2528.04	2435.42	2654.93			2439.86	2516.98	2603.77			2673.6	2675.23	2656.14
5.00003		740.644	717.013	749.521			744.726	820.841	750.806						685.397	690.884	781.868			1131.75	1224.13	1231.06			2447.32	2356.61	2533.3			2542.16	2666.47	2834.03			2538.65	2685	2893.44			2716.52	2670.98	2775.51
