# Supplementary material for: A neural network model predicts community-level signaling states in a diverse microbial community
Source: PLoS Comput Biol. 2019 Jun 24;15(6):e1007166. doi: 10.1371/journal.pcbi.1007166 (PMC6611639; doi:10.1371/journal.pcbi.1007166)
Supplement: S1 Dataset — (ZIP) [file pcbi.1007166.s002.zip › Data for Figure S13.xlsx]

## Sheet: a
time (hrs)	E=0				E=5				E=10				E=15				E=20				E=25
0		42.51	40.24			73.25	70.21			68.51	67.5			140.26	120.26			100.26	228.2			208.25	258.25
0.166667		122.89	150.19			150.19	150.19			209	157.97			203.38	184.6			138.78	384.15			280.8	284.14
0.333333		197.37	192.51			192.51	192.51			182.59	203.5			298.82	283.95			251.08	324.11			417.99	415.67
0.5		304.55	330.53			330.53	330.53			354.93	346.75			249.75	361.26			307.23	381.78			448.28	530.29
0.666667		305.29	402.49			402.49	402.49			398.71	491.78			339.5	443.17			452.94	535.68			663.85	631.47
0.833333		384.82	515.23			515.23	515.23			481.91	433.75			551.37	511.59			503.23	513.55			615.53	649.29
1		476.32	489.53			489.53	489.53			505.39	531.96			555.23	623.94			530.29	718.71			754.26	687.46
1.16667		692.06	607.14			607.14	607.14			723.11	641.39			636.84	693.31			610.03	806.38			890.84	764.26
1.33333		690.68	644.83			644.83	644.83			708.91	658.53			830.3	661.69			671.53	856.98			957.92	896.81
1.5		785.11	862.5			862.5	862.5			772.89	862.55			870.23	898.3			890.1	808.78			1109.29	1064.54
1.66667		846.8	836.64			836.64	836.64			871.19	883.59			998.9	793.69			835.4	972.71			1135.31	1023.91
1.83333		835.17	898.6			898.6	898.6			955.12	1082.6			919.5	983.4			881.97	1169.19			1151.37	1209.58
2		1071.96	916.57			916.57	916.57			1066.95	1036.4			966.21	967.6			997.94	1200.09			1329.02	1255.47
2.16667		1020.45	1153.14			1153.14	1153.14			1144.9	1157.4			1102.89	1046.44			1150.4	1211.57			1286.31	1202.29
2.33333		1085.81	1161.64			1161.64	1161.64			1183.05	1131.46			1201.94	1138.49			1215.29	1345.26			1467.74	1421.34
2.50003		1220.15	1240.75			1240.75	1240.75			1256.21	1252.61			1290.44	1179.91			1285.72	1334.46			1535.5	1516.75
2.66669		1264.23	1380.35			1380.35	1380.35			1353.4	1277.32			1451.25	1315.6			1210.07	1483.58			1521.36	1498.63
2.83336		1309.9	1419.02			1419.02	1419.02			1455.5	1477.13			1418.53	1479.5			1357.8	1650.87			1582.47	1633.29
3.00003		1435.44	1476.71			1476.71	1476.71			1589.81	1572.62			1470.28	1431.82			1538.96	1695.69			1649.72	1559.37
3.16669		1559.82	1443.01			1443.01	1443.01			1611.39	1531.3			1670.9	1541.4			1485.11	1642.14			1716.39	1750.45
3.33336		1561.73	1589.43			1589.43	1589.43			1612.42	1673.98			1582.35	1615.28			1613.28	1805.95			1797.7	1849.05
3.50003		1559.35	1743.66			1743.66	1743.66			1775.88	1659.86			1741.32	1707.18			1618.91	1806.34			2028.22	1895.71
3.66669		1609.77	1735.55			1735.55	1735.55			1695.52	1781.04			1877.25	1709.73			1651.15	2021.74			1897.04	1846.21
3.83336		1723.6	1848.26			1848.26	1848.26			1749.59	1916.24			1884.1	1875.32			1775.67	1891.12			2167.85	1901.84
4.00003		1705.67	1953.21			1953.21	1953.21			1824.66	1935.48			1873.65	1957.08			1935.3	2001.88			2037.89	2028.47
4.16669		1944.79	2000.46			2000.46	2000.46			1911.74	1948.75			1994.72	1989.73			2038.55	2201.75			2309.4	2068.22
4.33336		1956.48	1927.26			1927.26	1927.26			2016.19	2010.79			1949.76	1959.66			2081.83	2110.58			2234.52	2149.25
4.50003		1939.49	1957.48			1957.48	1957.48			2081.12	2113.7			2212.51	2136.52			1985.39	2284.57			2352.35	2316.83
4.66669		2069.9	2112.76			2112.76	2112.76			2088.24	2177			2178.43	2066.36			2107.68	2418.44			2493.65	2303.57
4.83336		2040.69	2088.73			2088.73	2088.73			2272.07	2233.13			2226.32	2211.5			2154.6	2477.45			2570.04	2436.24
5.00003		2271.44	2253.1			2253.1	2253.1			2245.78	2345.77			2438.25	2302.43			2240.35	2415.46			2487.76	2409.92

## Sheet: b
	E=0				E=5				E=10				E=15				E=20				E=25
0		3.02	3.7			6.13	8.06			12.53	10.56			23.08	25.96			33.7	33.46			42.82	38.12
0.166667		37.62	15.36			17.07	34.37			40.75	20.72			70.46	40.27			93.47	68.88			117.93	157.72
0.333333		61.23	32.83			30.76	43.14			75.51	72.61			58.89	82.33			111.86	166.06			163.24	148.24
0.5		46.94	45.21			58.15	47.24			58.43	99.59			139.56	131.1			243.65	169.22			208.75	268.82
0.666667		66.87	72.04			68.09	87.33			122.68	79.84			183.75	175.25			192.11	304.01			339.85	357.42
0.833333		111.91	82.1			127.81	124.25			128.92	145.67			218.61	240.89			335.27	316.98			390.21	394.72
1		138.66	132.71			147.56	117.78			146.96	175.6			221.04	277.19			313.69	340.35			504.74	434.48
1.16667		171.36	147.48			146.14	127.77			155.19	146.5			284.71	236.6			416.35	491.38			484.38	573.7
1.33333		147.84	154.1			155.24	159.4			185.75	203.21			313.14	361.8			539.98	550.31			535.65	556.95
1.5		180.59	171.52			190.41	203.07			223.1	236.19			313.29	321.02			526.81	604.98			643.72	624.85
1.66667		217.38	185.85			210.38	205.54			253.03	243.38			428.37	443.09			540.76	569.94			715.92	768.88
1.83333		220.9	220.5			248.43	244.52			265.27	284.75			451.81	442.47			677.69	633.37			832.92	784.22
2		267.06	220.12			250.37	228.02			316.7	316.01			445.16	442.29			689.48	772.75			781.5	804.23
2.16667		254.84	271.99			301.38	288.03			347.37	326.87			556.71	461.04			723.29	817.51			828.59	948.02
2.33333		264.98	284.11			318.85	288.96			360.57	353.7			509.52	521.94			874.2	839.77			990.24	908.45
2.50003		313.65	293.4			340.63	287.81			361.31	352.66			558.06	613.09			894.95	975.25			944.49	1102.02
2.66669		306.12	336.29			325.06	328.52			397.27	413.21			605.85	569.94			900.13	949.15			1022.59	1037.81
2.83336		361.73	360.1			340.98	365.59			422.24	407.73			622.71	635.4			941.88	1091.4			1180.36	1072.06
3.00003		373.6	346.32			394.52	396.52			409.77	443.95			653.7	646.91			1013.8	1062.21			1207.21	1128.77
3.16669		373.4	378.7			374.35	419.14			457.02	479.9			744	685.03			1057.51	1119.32			1270.28	1310.59
3.33336		368.22	393.19			388.67	438.04			466.59	463.85			722.63	709.87			1143.96	1218.6			1375.63	1377.26
3.50003		394.77	405.5			430.1	451.87			506.91	494.83			794.62	813.98			1303.77	1209.38			1430.95	1421.48
3.66669		419.91	451.54			471.24	468.94			553.79	527.33			805.27	782.64			1288.09	1274.85			1436.87	1482.47
3.83336		471.56	477.72			460.89	483.99			540.72	541.87			858.26	874.88			1294.79	1275.51			1454.51	1576.29
4.00003		474.51	475.92			468.84	488.51			535.97	539.86			943.14	862.02			1381.01	1434.95			1484.22	1545.92
4.16669		476.95	469.12			479.66	499.38			618.89	606.31			901.5	948.52			1474.28	1456.84			1678.27	1660.55
4.33336		492.99	483.96			547.94	501.21			640.58	579.91			913.21	966.95			1508.2	1525.16			1750.72	1653.24
4.50003		519.53	527.63			547.54	550.54			624.02	628.88			1045.89	978.71			1572.79	1604.53			1803.29	1803.51
4.66669		563.85	531.64			553.2	581.41			639.3	624.15			1056.3	1072.56			1669.73	1561.77			1806.61	1693.27
4.83336		583.13	546.34			588.6	565.96			697.08	709.92			1073.34	1106.11			1642.93	1723.09			1766.63	1925.16
5.00003		577.7	580.21			614.7	617.48			700.31	701.04			1208.98	1153.91			1759.02	1785.19			1781.26	1889.46

## Sheet: c
	E=0				E=5				E=10				E=15				E=20				E=25
0		9.42	10.02			8.93	8.72			7.88	7.78			6.4	6.39			6.26	6.03			7.27	5.43
0.166667		203.99	183.75			130.16	197.21			147.15	108.05			85.61	91.79			89.14	69.36			47.04	49.67
0.333333		192.83	170.1			173.82	226.05			161.36	181.65			78.58	116.31			62.05	76.84			78.42	65.92
0.5		389.73	386.79			221.96	265.73			196.73	172.28			193.42	151.22			181.42	142.12			186.5	126.69
0.666667		436.86	426.03			339.72	401.78			382.2	385.8			143.32	139.4			139.08	192.25			229.74	140.95
0.833333		418.87	539.33			403.64	512.94			320.54	409.75			189.82	268.03			182.98	266.53			245.3	189.16
1		572.84	560.66			531.33	663.19			463.01	453.41			322.44	236.82			302.38	245.99			277.83	230.52
1.16667		764.58	816.98			577.83	572.13			628.36	607.62			378.55	365.02			330.33	328.71			307.98	370.6
1.33333		842.54	856.26			847.79	776.03			645	569.57			392.2	353.67			375.35	408.11			402.08	348.89
1.5		870.63	974.14			979.34	844.05			715.29	756.77			462.87	410.19			418.64	400.64			450.48	427.77
1.66667		984.52	1036.72			885.04	985.17			761.56	732.96			480.61	499.4			410.91	468.91			404.57	447.14
1.83333		1238.49	1223.01			1100.85	1062.97			857.58	931.6			534.88	464.35			474.93	534.19			451.27	561.7
2		1293.48	1140.07			1020.99	1068.55			999.22	861.78			529.79	565.35			504.49	514.6			528.04	580.06
2.16667		1257.78	1387.73			1259.03	1126.54			960.91	1080.89			614.15	648.63			655.71	612.33			630.18	641.35
2.33333		1519.58	1562.6			1361.57	1190.28			1001.24	1059.65			599.96	654.84			584.04	574.83			651.86	648.27
2.50003		1526.41	1541.21			1285.17	1290.47			1112.03	1141.22			644.03	623.53			624.81	681.01			738.21	701.88
2.66669		1640.3	1696.33			1363.17	1445.95			1150.49	1300.66			723.2	746.8			741.94	730			676.93	706.42
2.83336		1806.77	1691.34			1485.78	1651.59			1255.52	1323.59			804.39	733.09			743.74	701.01			775.99	726.95
3.00003		1813.6	1874.42			1759.8	1621.76			1362.79	1296.92			880.95	828.94			758.04	853.56			778.72	756.74
3.16669		1796.51	1874.25			1692.29	1781.7			1412.06	1311.96			895.17	828.98			863.17	887.37			791.8	803.11
3.33336		1908.44	2119.53			1844.57	1964.81			1449.26	1377.49			939.12	892.54			918.02	921.19			932.46	940.55
3.50003		2152.3	2212.91			1927.31	1959.82			1619.91	1607.03			982.78	893.29			966.42	963.82			937.45	867.77
3.66669		2204.42	2352.83			2024.25	2016.55			1567.86	1591.11			1038.51	1020.21			939.82	952.55			942.15	1015.04
3.83336		2437.71	2299.12			2047.75	2020.96			1656.84	1653.32			1062.56	994.08			1001.43	965.52			965.98	1010.91
4.00003		2290.52	2396.65			2153.62	2238.7			1749.53	1750.47			1086.38	997.75			1038.17	1031.49			1028.41	1087.72
4.16669		2465.64	2531.89			2238.61	2362.52			1721.75	1895.87			1103.97	1032.47			1104.92	1109.13			1034.85	1083.05
4.33336		2608.84	2696.04			2472.5	2439.58			1825.22	1861.68			1224.29	1148.27			1166.05	1186			1149.4	1111.05
4.50003		2576.6	2554.46			2314.53	2455.41			1869.37	1971.2			1176.91	1228.05			1228.31	1121.06			1138.56	1203.49
4.66669		2900.14	2693.37			2487.9	2555.14			1933.05	1932.02			1253.31	1191.01			1167	1243.07			1243.96	1194.17
4.83336		2915.14	3006.32			2675.91	2707.91			2167.05	2050.46			1325.06	1285.26			1223.34	1197.64			1226.83	1259.6
5.00003		3087.66	3101.19			2698.84	2600.26			2054.9	2078.11			1323.83	1368.45			1279.45	1326.74			1282.59	1342.12

## Sheet: d
	E=0				E=5				E=10				E=15				E=20				E=25
0		1.33	1.31			1.49	0.75			1.48	1.12			1.06	0.93			1.23	0.94			1.01	0.96
0.166667		37.25	33.74			32.59	24.8			31.94	30.42			31.49	28.52			32.24	22.32			10.56	15.11
0.333333		37.78	47.54			24.48	42.9			40.62	20.55			31.03	21.37			32.43	39.81			23.01	28.36
0.5		44.74	68.23			67.71	66.68			61.11	57.51			55.21	37.63			55.91	45.26			47.66	45.8
0.666667		65.98	84.44			73.13	69.6			62.8	64.81			64.38	44.57			63.21	52.43			64.92	56.71
0.833333		84.66	76.08			75.95	83.2			75.13	62.58			74.43	78.93			71.93	73.39			58.19	55.99
1		108.56	105.93			116.36	101.44			80.05	95.94			93.18	80.7			73.68	82.39			85.89	65.45
1.16667		123.69	108.18			98.92	121.8			132.1	109.51			119.51	111.54			119.94	82.84			104.63	82.28
1.33333		154.87	125.15			147.05	145.82			143.61	127.48			117.05	104.78			122.22	115.74			122.96	99.09
1.5		188.75	143.54			170.12	155.7			123.67	150.45			164.29	134.63			119.23	140.99			134.07	120.46
1.66667		175.3	169.39			174.61	177.82			167.81	159.73			180.21	130.47			142.86	137.49			130.41	136.86
1.83333		191.1	186.37			195.63	181.3			182.3	185.3			166.55	146.88			175.99	155.59			162.86	166.57
2		242.61	222.25			200.14	207			187.13	209.3			183.89	175.67			176.53	168.41			157.71	169.67
2.16667		260.5	234.89			229.53	201.44			204.94	218.19			227.52	199.4			190.52	167.73			160.35	192.16
2.33333		246.72	261.02			210.76	249.24			215.97	217.39			233.48	208.84			200.13	197.28			178.17	170.66
2.50003		251.98	262.1			234.84	236.06			233.45	216.96			248.55	206.47			203.28	190.72			204.1	204.71
2.66669		304.73	295.12			245.54	256.3			229.47	268.33			256.11	236.86			219.28	226.75			225.67	229.14
2.83336		288.53	311.62			264.38	269.17			261.36	258.58			278.54	253.65			234.01	218.06			238.37	215.82
3.00003		322.17	304.79			315.47	315.18			261.8	289.66			277.06	251.42			257.06	228.89			237.69	253.37
3.16669		337.8	319.3			326.38	294.45			273.4	306			308.31	284.78			271.46	262.51			262.65	263.84
3.33336		362.89	333.59			308.51	305.21			310.2	320.35			291.71	272.53			278.78	257.08			254.62	249.64
3.50003		355.11	357.16			347.9	347.95			326.9	325.49			323.07	288.41			311.64	265.91			253.24	281.89
3.66669		395.81	391.93			334.1	335.29			346.76	327.87			346.31	316.12			300.55	295.9			274.53	273.16
3.83336		388.53	424.71			354.24	355.14			339.84	360.68			339.99	340.56			327.49	293.97			276.83	282.65
4.00003		404.22	413.93			370.97	389.1			374.66	362.96			366.77	351.77			326	306.77			319.49	302.54
4.16669		437.41	424.58			407.38	408.89			388.29	378.88			374.44	355.66			337.68	341.23			315.49	315.9
4.33336		445.24	434.66			432.2	432.3			393.29	391.52			407.18	344.84			354.86	336.54			314.89	329.85
4.50003		496.17	496.21			447.06	433.94			424.56	403.25			415.66	396.58			385.92	337.69			328.47	337.61
4.66669		490.83	476.87			445.37	461			433.76	406.54			443.65	403.57			388.18	353.4			344.23	350.79
4.83336		503.69	512.84			473.69	467.34			435.45	425.31			455.86	400.7			403.25	372.15			355.45	377.94
5.00003		513.2	507.94			457.17	487.39			461.33	465.7			454.2	433.28			401.8	403.93			391.15	398.44

## Sheet: e
	E=0				E=5				E=10				E=15				E=20				E=25
0		16.19	16.32			26.12	20.75			36.12	36.75			76.7	66.6			95.25	89.68			120.35	120.09
0.166667		53.04	33.96			90.67	118.16			44.34	123.09			93.03	198.69			244.93	254.46			353.36	265.91
0.333333		39.32	58.58			147.52	163.09			106.08	104.27			187.92	300.54			220.47	255.4			459.83	325.28
0.5		67.36	71.83			196.66	172.25			183.01	160.66			340.28	339.76			446.03	369.43			561.83	499.84
0.666667		93.02	87.15			173.89	154.82			179.64	226.19			396.41	314.64			581.94	466.6			632.26	666.93
0.833333		109.88	97.56			283.68	303.48			226.12	262.51			508.29	437.24			654.94	705.35			670.43	577
1		118.38	114.81			325.69	349.45			343.85	273.67			641.39	515.05			665.2	706.66			677.07	708.65
1.16667		138.95	118.3			415.03	360.4			379.4	388.7			576.94	594.65			801.61	822.61			835.22	913.55
1.33333		160.87	140.61			384.9	392.78			426.37	404.95			756.86	813.8			841.22	985.61			870.86	1139.56
1.5		178.96	142.65			379.31	382.65			537.22	501.36			922.73	795.15			930.53	955.96			1082.17	1066.94
1.66667		172.41	200.5			462.81	473.74			534.38	465.38			880.76	1071.67			1169.85	1010.47			1343.58	1156.82
1.83333		197.67	200.05			507.42	571.37			534.69	608.17			1121.67	1128.24			1208.54	1280.24			1253.25	1185.11
2		225.84	227.84			577.96	583.38			610.77	625.68			1162.12	1144.57			1284.72	1147.02			1525.28	1278.3
2.16667		227.25	219.45			556.01	623.14			709.48	709.36			1144.7	1304.74			1509.15	1236.34			1390.92	1536.86
2.33333		237.21	232.28			604.68	716.35			774.52	700.73			1289.18	1221.48			1529.67	1391.55			1533.93	1711.99
2.50003		267.5	253.33			668.82	636.28			794.56	744.54			1459.5	1397.32			1560.26	1642.82			1658.86	1646.15
2.66669		272.87	268.9			793.15	715.74			761.41	813.52			1366.97	1481.54			1707.62	1612.22			1681.88	1736.65
2.83336		258.37	277.97			848.22	739.09			868.03	878.98			1382.45	1465.07			1718.49	1650.92			1949.1	1727.1
3.00003		290.83	295.22			852.83	764.19			941.2	853.69			1636.2	1628.78			1658.36	1776.16			1869.22	1928.9
3.16669		280.71	286.47			850.1	844.56			941.59	900.2			1696.5	1569.32			1863.15	1924.97			2163.56	2170.96
3.33336		314.44	330.16			882.14	977.75			955.06	961.54			1684.66	1853.07			2060.93	1977.63			2062.18	1987.16
3.50003		350.14	337.99			887.01	907.96			967.11	986.3			1969.17	1955.77			2007.52	2142.67			2115.1	2122.31
3.66669		321.45	336.58			1055.47	1074.68			1058.51	1028.85			2053.82	1968.58			2039.47	1991.14			2373.56	2423.52
3.83336		378.27	347.83			1002.05	985.38			1060.34	1089.47			2001.61	1873.5			2215.19	2129.98			2535.29	2246.21
4.00003		354.26	359.07			1155.31	1077.53			1201.21	1216.26			2142.93	2213.83			2244.97	2343.21			2604.33	2480.63
4.16669		376.55	366.11			1065.85	1103.77			1162.13	1237.42			2169.09	2033.55			2446.5	2347.69			2626.48	2686.19
4.33336		381.64	388.17			1168.5	1188.48			1286.66	1278.77			2180.33	2169.49			2532.1	2396.82			2749.44	2795.74
4.50003		389.39	425.45			1185.99	1262.32			1284.09	1393.14			2178.42	2286.15			2485.2	2394.27			2853.07	2755.62
4.66669		418.83	409.42			1288.59	1215.23			1331.25	1387.31			2341.54	2376.93			2757.4	2557.36			2946.65	2950.28
4.83336		424.36	414.5			1349.36	1252.81			1413.41	1445.38			2531.22	2383.06			2652.68	2675.18			2821.67	2949.64
5.00003		428.84	448.23			1306.15	1264.54			1453.05	1441.22			2559.68	2691.76			2685.21	2815.2			3035.54	3103.64
