# Supplementary material for: A neural network model predicts community-level signaling states in a diverse microbial community
Source: PLoS Comput Biol. 2019 Jun 24;15(6):e1007166. doi: 10.1371/journal.pcbi.1007166 (PMC6611639; doi:10.1371/journal.pcbi.1007166)
Supplement: S1 Dataset — (ZIP) [file pcbi.1007166.s002.zip › Fig S14 and 13 simulated.xlsx]

## Sheet: Sheet1
Time converted	Sig con/threshold	01:01:00	02:01:00	04:01:00	07:01:00		01:01:00	02:01:00	04:01:00	07:01:00	Perturabation	t=0	t=1	t=2	t=3	t=4	t=5	t=6	t=7
0	For B	0	0	0	0	For A	0	0	0	0	For B	0	0	0	0	0	0	0	0
0.17		0.0009	0.0009	0.0009	0.0009		0.0009	0.0009	0.0009	0.0009		0.0009	0.0009	0.0009	0.0009	0.0009	0.0009	0.0009	0.0009
0.34	PA:PB	0.0046	0.0046	0.0046	0.0046		0.0054	0.0054	0.0054	0.0054		0.0046	0.0046	0.0046	0.0046	0.0046	0.0046	0.0046	0.0046
0.51		0.0081	0.0081	0.0081	0.0081		0.0107	0.0107	0.0107	0.0107		0.0081	0.0081	0.0081	0.0081	0.0081	0.0081	0.0081	0.0081
0.68		0.0134	0.0134	0.0134	0.0134		0.016	0.016	0.016	0.016		0.0134	0.0134	0.0134	0.0134	0.0134	0.0134	0.0134	0.0134
0.85		0.0309	0.0309	0.0309	0.0309		0.023	0.023	0.023	0.023		0.0309	0.0309	0.0309	0.0309	0.0309	0.0309	0.0309	0.0309
1.02		0.0519	0.0519	0.0519	0.0519		0.0606	0.0606	0.0606	0.0606		0.0519	0.0519	0.0519	0.0519	0.0519	0.0519	0.0519	0.0519
1.19		0.0861	0.0861	0.0861	0.0861		0.141	0.141	0.141	0.141		0.0861	0.0861	0.0861	0.0861	0.0861	0.0861	0.0861	0.0861
1.36		0.1228	0.1228	0.1228	0.1228		0.3769	0.3769	0.3769	0.3769		0.1228	0.1228	0.1228	0.1228	0.1228	0.1228	0.1228	0.1228
1.53		0.163	0.163	0.163	0.163		0.6976	0.6976	0.6976	0.6976		0.163	0.163	0.163	0.163	0.163	0.163	0.163	0.163
1.7		0.205	0.205	0.205	0.205		1.0636	1.0636	1.0636	1.0636		0.205	0.205	0.205	0.205	0.205	0.205	0.205	0.205
1.87		0.247	0.247	0.247	0.247		1.4157	1.4157	1.4157	1.4157		0.247	0.247	0.247	0.247	0.247	0.247	0.247	0.247
2.04		0.2855	0.2855	0.2855	0.2855		1.7398	1.7398	1.7398	1.7398		0.2855	0.2855	0.2855	0.2855	0.2855	0.2855	0.2855	0.2855
2.21		0.3153	0.3153	0.3153	0.3153		2.0491	2.0491	2.0491	2.0491		0.3153	0.3153	0.3153	0.3153	0.3153	0.3153	0.3153	0.3153
2.38		0.4088	0.3782	0.3782	0.3354		2.3243	2.3243	2.3243	2.3243		0.3354	0.3738	0.3738	0.4088	0.4088	0.4088	0.4088	0.4088
2.55		0.573	0.3983	0.3983	0.3625		2.5576	2.5576	2.5576	2.5576		0.3625	0.408	0.408	0.4787	0.573	0.573	0.573	0.573
2.72		0.7993	0.4412	0.4412	0.3792		2.7664	2.7664	2.7664	2.7664		0.3792	0.4176	0.4176	0.4954	0.7993	0.7993	0.7993	0.7993
2.89		1.0055	0.4701	0.4701	0.3923		2.9709	2.9709	2.9709	2.9709		0.3923	0.4238	0.4455	0.512	1.0055	1.0055	1.0055	1.0055
3.06		1.189	0.492	0.492	0.4195		3.1291	3.1291	3.1291	3.1291		0.4195	0.4317	0.4569	0.5147	1.189	1.189	1.189	1.189
3.23		1.3621	0.5147	0.5147	0.4292		3.2724	3.2724	3.2724	3.2724		0.4292	0.4396	0.4648	0.5217	1.3621	1.3621	1.3621	1.3621
3.4		1.4984	0.5235	0.5235	0.4423		3.393	3.393	3.393	3.393		0.4423	0.4458	0.4693	0.5235	1.4984	1.4984	1.4984	1.4984
3.57		1.6268	0.5497	0.5497	0.4476		3.5013	3.5013	3.5013	3.5013		0.4476	0.4476	0.4737	0.5236	1.6268	1.6268	1.6268	1.6268
3.74		1.7352	0.5664	0.5664	0.4547		3.5922	3.5922	3.5922	3.5922		0.4547	0.4529	0.4772	0.5219	1.7352	1.7352	1.7352	1.7352
3.91		1.8313	0.5948	0.5848	0.4565		3.6805	3.6805	3.6805	3.6805		0.4565	0.4565	0.4782	0.5123	1.8313	1.8313	1.8313	1.8313
4.08		1.9091	0.6212	0.6067	0.4635		3.7487	3.7487	3.7487	3.7487		0.4635	0.4635	0.4817	0.5115	1.9091	1.9091	1.9091	1.9091
4.25		1.9878	0.6549	0.6207	0.4688		3.8073	3.8073	3.8073	3.8073		0.4688	0.4688	0.4818	0.509	1.9878	1.9878	1.9878	1.9878
4.42		2.0525	0.6706	0.6304	0.4724		3.8571	3.8571	3.8571	3.8571		0.4724	0.4724	0.4818	0.5064	2.0525	2.0525	2.0525	2.0525
4.59		2.1067	0.6873	0.6418	0.4785		3.872	3.872	3.872	3.8991		0.4785	0.4785	0.483	0.5038	2.1067	2.1067	2.1067	2.1067
4.76		2.1548	0.7075	0.6532	0.4821		3.935	3.935	3.935	3.9183		0.4821	0.4821	0.484	0.4995	2.1548	2.1548	2.1548	2.1548
4.93		2.1986	0.7197	0.6681	0.4848		3.9717	3.9717	3.9717	3.9691		0.4848	0.4848	0.485	0.4969	2.1986	2.1986	2.1986	2.1986
5.1		2.2327	0.7312	0.6787	0.4866		3.9971	3.9971	3.9971	4.0084		0.4866	0.4866	0.4866	0.4935	2.2327	2.2327	2.2327	2.2327
5.27		2.2633	0.7469	0.6892	0.4884		4.0216	4.0216	4.0216	4.0373		0.4884	0.4884	0.4884	0.4884	2.2633	2.2633	2.2633	2.2633
5.44		2.2904	0.7645	0.6998	0.4893		4.0435	4.0435	4.0435	4.0662		0.4893	0.4893	0.4893	0.4893	2.2904	2.2904	2.2904	2.2904
5.61		2.3158	0.782	0.7103	0.4867		4.0672	4.0672	4.0672	4.0872		0.4867	0.4867	0.4867	0.4867	2.3158	2.3158	2.3158	2.3158
5.78		2.3316	0.7978	0.7209	0.4868		4.0838	4.0838	4.0838	4.1065		0.4868	0.4868	0.4868	0.4868	2.3316	2.3316	2.3316	2.3316
5.95		2.3552	0.818	0.7306	0.4894		4.0996	4.0996	4.0996	4.1266		0.4894	0.4894	0.4894	0.4894	2.3552	2.3552	2.3552	2.3552
6.12		2.3693	0.8294	0.7367	0.4912		4.1145	4.1145	4.1145	4.1406		0.4912	0.4912	0.4912	0.4912	2.3693	2.3693	2.3693	2.3693
6.29		2.3816	0.8452	0.7464	0.4913		4.1242	4.1242	4.1242	4.1529		0.4913	0.4913	0.4913	0.4913	2.3816	2.3816	2.3816	2.3816
6.46		2.3956	0.8592	0.7561	0.4922		4.1347	4.1347	4.1347	4.1661		0.4922	0.4922	0.4922	0.4922	2.3956	2.3956	2.3956	2.3956
6.63		2.4061	0.8741	0.7666	0.4932		4.1444	4.1444	4.1444	4.1749		0.4932	0.4932	0.4932	0.4932	2.4061	2.4061	2.4061	2.4061
6.8		2.4123	0.8873	0.7728	0.4932		4.1497	4.1497	4.1497	4.1828		0.4932	0.4932	0.4932	0.4932	2.4123	2.4123	2.4123	2.4123
6.97		2.4211	0.9039	0.7834	0.4941		4.1593	4.1593	4.1593	4.1925		0.4941	0.4941	0.4941	0.4941	2.4211	2.4211	2.4211	2.4211
7.14		2.4264	0.9171	0.7904	0.4942		4.1629	4.1629	4.1629	4.1986		0.4942	0.4942	0.4942	0.4942	2.4264	2.4264	2.4264	2.4264
7.31		2.4317	0.9355	0.7992	0.4942		4.1699	4.1699	4.1699	4.203		0.4942	0.4942	0.4942	0.4942	2.4317	2.4317	2.4317	2.4317
7.48		2.437	0.9522	0.8071	0.4942		4.1735	4.1735	4.1735	4.2092		0.4942	0.4942	0.4942	0.4942	2.437	2.437	2.437	2.437
7.65		2.4431	0.9697	0.8142	0.4942		4.1761	4.1761	4.1761	4.2136		0.4942	0.4942	0.4942	0.4942	2.4431	2.4431	2.4431	2.4431
7.82		2.4432	0.9942	0.8221	0.4942		4.1788	4.1788	4.1788	4.2163		0.4942	0.4942	0.4942	0.4942	2.4432	2.4432	2.4432	2.4432
7.99		2.4441	1.0117	0.8309	0.4942		4.1806	4.1806	4.1806	4.2199		0.4942	0.4942	0.4942	0.4942	2.4441	2.4441	2.4441	2.4441
8.16		2.4459	1.0319	0.8414	0.4942		4.1815	4.1815	4.1815	4.2217		0.4942	0.4942	0.4942	0.4942	2.4459	2.4459	2.4459	2.4459
8.33		2.4521	1.0546	0.8494	0.4942		4.1833	4.1833	4.1833	4.2235		0.4942	0.4942	0.4942	0.4942	2.4521	2.4521	2.4521	2.4521
8.5		2.4565	1.0791	0.8581	0.4942		4.1843	4.1843	4.1843	4.2253		0.4942	0.4942	0.4942	0.4942	2.4565	2.4565	2.4565	2.4565
8.67		2.4574	1.1071	0.8678	0.4942		4.1861	4.1861	4.1861	4.2262		0.4942	0.4942	0.4942	0.4942	2.4574	2.4574	2.4574	2.4574
8.84		2.4601	1.1369	0.8792	0.4942		4.1887	4.1887	4.1887	4.228		0.4942	0.4942	0.4942	0.4942	2.4601	2.4601	2.4601	2.4601
9.01		2.4619	1.1693	0.8907	0.4942		4.1888	4.1888	4.1888	4.2281		0.4942	0.4942	0.4942	0.4942	2.4619	2.4619	2.4619	2.4619
9.18		2.4611	1.199	0.903	0.4942		4.1906	4.1906	4.1906	4.229		0.4942	0.4942	0.4942	0.4942	2.4611	2.4611	2.4611	2.4611
9.35		2.4683	1.2375	0.9135	0.4942		4.1907	4.1907	4.1907	4.2317		0.4942	0.4942	0.4942	0.4942	2.4683	2.4683	2.4683	2.4683
9.52		2.471	1.2769	0.9223	0.4942		4.1907	4.1907	4.1907	4.2326		0.4942	0.4942	0.4942	0.4942	2.471	2.471	2.471	2.471
9.69		2.4745	1.3197	0.932	0.4942		4.1907	4.1907	4.1907	4.229		0.4942	0.4942	0.4942	0.4942	2.4745	2.4745	2.4745	2.4745
9.86		2.4772	1.3661	0.9452	0.4942		4.1907	4.1907	4.1907	4.2317		0.4942	0.4942	0.4942	0.4942	2.4772	2.4772	2.4772	2.4772
10.03		2.4781	1.4186	0.9566	0.4942		4.1907	4.1907	4.1907	4.2326		0.4942	0.4942	0.4942	0.4942	2.4781	2.4781	2.4781	2.4781
10.2		2.4791	1.4675	0.9706	0.4942		4.1907	4.1907	4.1907	4.2326		0.4942	0.4942	0.4942	0.4942	2.4791	2.4791	2.4791	2.4791
10.37		2.48	1.5279	0.9855	0.4942		4.1907	4.1907	4.1907	4.2326		0.4942	0.4942	0.4942	0.4942	2.48	2.48	2.48	2.48
10.54		2.48	1.5829	0.9995	0.4942		4.1907	4.1907	4.1907	4.2326		0.4942	0.4942	0.4942	0.4942	2.48	2.48	2.48	2.48
10.71		2.48	1.6441	1.011	0.4942		4.1907	4.1907	4.1907	4.2326		0.4942	0.4942	0.4942	0.4942	2.48	2.48	2.48	2.48
10.88		2.48	1.7001	1.0259	0.4942		4.1907	4.1907	4.1907	4.2326		0.4942	0.4942	0.4942	0.4942	2.48	2.48	2.48	2.48
11.05		2.48	1.7683	1.0416	0.4942		4.1907	4.1907	4.1907	4.2326		0.4942	0.4942	0.4942	0.4942	2.48	2.48	2.48	2.48
11.22		2.48	1.8242	1.0583	0.4942		4.1907	4.1907	4.1907	4.2326		0.4942	0.4942	0.4942	0.4942	2.48	2.48	2.48	2.48
11.39		2.48	1.882	1.0758	0.4942		4.1907	4.1907	4.1907	4.2326		0.4942	0.4942	0.4942	0.4942	2.48	2.48	2.48	2.48
11.56		2.48	1.9484	1.0977	0.4942		4.1907	4.1907	4.1907	4.2326		0.4942	0.4942	0.4942	0.4942	2.48	2.48	2.48	2.48
11.73		2.48	2.0017	1.1178	0.4942		4.1907	4.1907	4.1907	4.2326		0.4942	0.4942	0.4942	0.4942	2.48	2.48	2.48	2.48
11.9		2.48	2.0542	1.1397	0.4942		4.1907	4.1907	4.1907	4.2326		0.4942	0.4942	0.4942	0.4942	2.48	2.48	2.48	2.48
12.07		2.48	2.1014	1.1634	0.4942		4.1907	4.1907	4.1907	4.2326		0.4942	0.4942	0.4942	0.4942	2.48	2.48	2.48	2.48
12.24		2.48	2.1495	1.1879	0.4942		4.1907	4.1907	4.1907	4.2326		0.4942	0.4942	0.4942	0.4942	2.48	2.48	2.48	2.48
12.41		2.48	2.1906	1.2185	0.4942		4.1907	4.1907	4.1907	4.2326		0.4942	0.4942	0.4942	0.4942	2.48	2.48	2.48	2.48
12.58		2.48	2.2221	1.2465	0.4942		4.1907	4.1907	4.1907	4.2326		0.4942	0.4942	0.4942	0.4942	2.48	2.48	2.48	2.48
12.75		2.48	2.2571	1.2868	0.4942		4.1907	4.1907	4.1907	4.2326		0.4942	0.4942	0.4942	0.4942	2.48	2.48	2.48	2.48
12.92		2.48	2.2878	1.3191	0.4942		4.1907	4.1907	4.1907	4.2326		0.4942	0.4942	0.4942	0.4942	2.48	2.48	2.48	2.48
13.09		2.48	2.3097	1.3585	0.4942		4.1907	4.1907	4.1907	4.2326		0.4942	0.4942	0.4942	0.4942	2.48	2.48	2.48	2.48
13.26		2.48	2.3377	1.4005	0.4942		4.1907	4.1907	4.1907	4.2326		0.4942	0.4942	0.4942	0.4942	2.48	2.48	2.48	2.48
13.43		2.48	2.3578	1.4433	0.4942		4.1907	4.1907	4.1907	4.2326		0.4942	0.4942	0.4942	0.4942	2.48	2.48	2.48	2.48
13.6		2.48	2.3727	1.4958	0.4942		4.1907	4.1907	4.1907	4.2326		0.4942	0.4942	0.4942	0.4942	2.48	2.48	2.48	2.48
13.77		2.48	2.3876	1.5422	0.4942		4.1907	4.1907	4.1907	4.2326		0.4942	0.4942	0.4942	0.4942	2.48	2.48	2.48	2.48
13.94		2.48	2.4025	1.5929	0.4942		4.1907	4.1907	4.1907	4.2326		0.4942	0.4942	0.4942	0.4942	2.48	2.48	2.48	2.48
14.11		2.48	2.4148	1.6436	0.4942		4.1907	4.1907	4.1907	4.2326		0.4942	0.4942	0.4942	0.4942	2.48	2.48	2.48	2.48
14.28		2.48	2.4253	1.7022	0.4942		4.1907	4.1907	4.1907	4.2326		0.4942	0.4942	0.4942	0.4942	2.48	2.48	2.48	2.48
14.45		2.48	2.4315	1.7643	0.4942		4.1907	4.1907	4.1907	4.2326		0.4942	0.4942	0.4942	0.4942	2.48	2.48	2.48	2.48
14.62		2.48	2.442	1.8167	0.4942		4.1907	4.1907	4.1907	4.2326		0.4942	0.4942	0.4942	0.4942	2.48	2.48	2.48	2.48
14.79		2.48	2.4447	1.8718	0.4942		4.1907	4.1907	4.1907	4.2326		0.4942	0.4942	0.4942	0.4942	2.48	2.48	2.48	2.48
14.96		2.48	2.4509	1.9251	0.4942		4.1907	4.1907	4.1907	4.2326		0.4942	0.4942	0.4942	0.4942	2.48	2.48	2.48	2.48
15.13		2.48	2.4614	1.9776	0.4942		4.1907	4.1907	4.1907	4.2326		0.4942	0.4942	0.4942	0.4942	2.48	2.48	2.48	2.48
15.3		2.48	2.4676	2.0257	0.4942		4.1907	4.1907	4.1907	4.2326		0.4942	0.4942	0.4942	0.4942	2.48	2.48	2.48	2.48
15.47		2.48	2.4729	2.0729	0.4942		4.1907	4.1907	4.1907	4.2326		0.4942	0.4942	0.4942	0.4942	2.48	2.48	2.48	2.48
15.64		2.48	2.4738	2.1158	0.4942		4.1907	4.1907	4.1907	4.2326		0.4942	0.4942	0.4942	0.4942	2.48	2.48	2.48	2.48
15.81		2.48	2.4739	2.1569	0.4942		4.1907	4.1907	4.1907	4.2326		0.4942	0.4942	0.4942	0.4942	2.48	2.48	2.48	2.48
15.98		2.48	2.4757	2.191	0.4942		4.1907	4.1907	4.1907	4.2326		0.4942	0.4942	0.4942	0.4942	2.48	2.48	2.48	2.48
16.15		2.48	2.48	2.2286	0.4942		4.1907	4.1907	4.1907	4.2326		0.4942	0.4942	0.4942	0.4942	2.48	2.48	2.48	2.48
16.32		2.48	2.48	2.2558	0.4942		4.1907	4.1907	4.1907	4.2326		0.4942	0.4942	0.4942	0.4942	2.48	2.48	2.48	2.48
16.49		2.48	2.48	2.2838	0.4942		4.1907	4.1907	4.1907	4.2326		0.4942	0.4942	0.4942	0.4942	2.48	2.48	2.48	2.48
16.66		2.48	2.48	2.3048	0.4942		4.1907	4.1907	4.1907	4.2326		0.4942	0.4942	0.4942	0.4942	2.48	2.48	2.48	2.48
16.83		2.48	2.48	2.3276	0.4942		4.1907	4.1907	4.1907	4.2326		0.4942	0.4942	0.4942	0.4942	2.48	2.48	2.48	2.48
17		2.48	2.48	2.346	0.4942		4.1907	4.1907	4.1907	4.2326		0.4942	0.4942	0.4942	0.4942	2.48	2.48	2.48	2.48
17.17		2.48	2.48	2.3617	0.4942		4.1907	4.1907	4.1907	4.2326		0.4942	0.4942	0.4942	0.4942	2.48	2.48	2.48	2.48
17.34		2.48	2.48	2.3758	0.4942		4.1907	4.1907	4.1907	4.2326		0.4942	0.4942	0.4942	0.4942	2.48	2.48	2.48	2.48
17.51		2.48	2.48	2.3898	0.4942		4.1907	4.1907	4.1907	4.2326		0.4942	0.4942	0.4942	0.4942	2.48	2.48	2.48	2.48
17.68		2.48	2.48	2.4012	0.4942		4.1907	4.1907	4.1907	4.2326		0.4942	0.4942	0.4942	0.4942	2.48	2.48	2.48	2.48
17.85		2.48	2.48	2.4082	0.4942		4.1907	4.1907	4.1907	4.2326		0.4942	0.4942	0.4942	0.4942	2.48	2.48	2.48	2.48
18.02		2.48	2.48	2.417	0.4942		4.1907	4.1907	4.1907	4.2326		0.4942	0.4942	0.4942	0.4942	2.48	2.48	2.48	2.48
18.19		2.48	2.48	2.4258	0.4942		4.1907	4.1907	4.1907	4.2326		0.4942	0.4942	0.4942	0.4942	2.48	2.48	2.48	2.48
18.36		2.48	2.48	2.432	0.4942		4.1907	4.1907	4.1907	4.2326		0.4942	0.4942	0.4942	0.4942	2.48	2.48	2.48	2.48
18.53		2.48	2.48	2.4373	0.4942		4.1907	4.1907	4.1907	4.2326		0.4942	0.4942	0.4942	0.4942	2.48	2.48	2.48	2.48
18.7		2.48	2.48	2.44	0.4942		4.1907	4.1907	4.1907	4.2326		0.4942	0.4942	0.4942	0.4942	2.48	2.48	2.48	2.48
18.87		2.48	2.48	2.4435	0.4942		4.1907	4.1907	4.1907	4.2326		0.4942	0.4942	0.4942	0.4942	2.48	2.48	2.48	2.48
19.04		2.48	2.48	2.4471	0.4942		4.1907	4.1907	4.1907	4.2326		0.4942	0.4942	0.4942	0.4942	2.48	2.48	2.48	2.48
19.21		2.48	2.48	2.4489	0.4942		4.1907	4.1907	4.1907	4.2326		0.4942	0.4942	0.4942	0.4942	2.48	2.48	2.48	2.48
19.38		2.48	2.48	2.455	0.4942		4.1907	4.1907	4.1907	4.2326		0.4942	0.4942	0.4942	0.4942	2.48	2.48	2.48	2.48
19.55		2.48	2.48	2.4603	0.4942		4.1907	4.1907	4.1907	4.2326		0.4942	0.4942	0.4942	0.4942	2.48	2.48	2.48	2.48
19.72		2.48	2.48	2.4648	0.4942		4.1907	4.1907	4.1907	4.2326		0.4942	0.4942	0.4942	0.4942	2.48	2.48	2.48	2.48
19.89		2.48	2.48	2.4683	0.4942		4.1907	4.1907	4.1907	4.2326		0.4942	0.4942	0.4942	0.4942	2.48	2.48	2.48	2.48
20.06		2.48	2.48	2.471	0.4942		4.1907	4.1907	4.1907	4.2326		0.4942	0.4942	0.4942	0.4942	2.48	2.48	2.48	2.48
20.23		2.48	2.48	2.4745	0.4942		4.1907	4.1907	4.1907	4.2326		0.4942	0.4942	0.4942	0.4942	2.48	2.48	2.48	2.48
20.4		2.48	2.48	2.4772	0.4942		4.1907	4.1907	4.1907	4.2326		0.4942	0.4942	0.4942	0.4942	2.48	2.48	2.48	2.48
20.57		2.48	2.48	2.4781	0.4942		4.1907	4.1907	4.1907	4.2326		0.4942	0.4942	0.4942	0.4942	2.48	2.48	2.48	2.48
20.74		2.48	2.48	2.4791	0.4942		4.1907	4.1907	4.1907	4.2326		0.4942	0.4942	0.4942	0.4942	2.48	2.48	2.48	2.48
20.91		2.48	2.48	2.48	0.4942		4.1907	4.1907	4.1907	4.2326		0.4942	0.4942	0.4942	0.4942	2.48	2.48	2.48	2.48
21.08		2.48	2.48	2.4745	0.4942		4.1907	4.1907	4.1907	4.2326		0.4942	0.4942	0.4942	0.4942	2.48	2.48	2.48	2.48
21.25		2.48	2.48	2.4772	0.4942		4.1907	4.1907	4.1907	4.2326		0.4942	0.4942	0.4942	0.4942	2.48	2.48	2.48	2.48
21.42		2.48	2.48	2.4781	0.4942		4.1907	4.1907	4.1907	4.2326		0.4942	0.4942	0.4942	0.4942	2.48	2.48	2.48	2.48
21.59		2.48	2.48	2.4791	0.4942		4.1907	4.1907	4.1907	4.2326		0.4942	0.4942	0.4942	0.4942	2.48	2.48	2.48	2.48
21.76		2.48	2.48	2.48	0.4942		4.1907	4.1907	4.1907	4.2326		0.4942	0.4942	0.4942	0.4942	2.48	2.48	2.48	2.48
21.93		2.48	2.48	2.48	0.4942		4.1907	4.1907	4.1907	4.2326		0.4942	0.4942	0.4942	0.4942	2.48	2.48	2.48	2.48
22.1		2.48	2.48	2.48	0.4942		4.1907	4.1907	4.1907	4.2326		0.4942	0.4942	0.4942	0.4942	2.48	2.48	2.48	2.48
22.27		2.48	2.48	2.48	0.4942		4.1907	4.1907	4.1907	4.2326		0.4942	0.4942	0.4942	0.4942	2.48	2.48	2.48	2.48
22.44		2.48	2.48	2.48	0.4942		4.1907	4.1907	4.1907	4.2326		0.4942	0.4942	0.4942	0.4942	2.48	2.48	2.48	2.48
22.61		2.48	2.48	2.48	0.4942		4.1907	4.1907	4.1907	4.2326		0.4942	0.4942	0.4942	0.4942	2.48	2.48	2.48	2.48
22.78		2.48	2.48	2.48	0.4942		4.1907	4.1907	4.1907	4.2326		0.4942	0.4942	0.4942	0.4942	2.48	2.48	2.48	2.48
22.95		2.48	2.48	2.48	0.4942		4.1907	4.1907	4.1907	4.2326		0.4942	0.4942	0.4942	0.4942	2.48	2.48	2.48	2.48
23.12		2.48	2.48	2.48	0.4942		4.1907	4.1907	4.1907	4.2326		0.4942	0.4942	0.4942	0.4942	2.48	2.48	2.48	2.48
23.29		2.48	2.48	2.48	0.4942		4.1907	4.1907	4.1907	4.2326		0.4942	0.4942	0.4942	0.4942	2.48	2.48	2.48	2.48
23.46		2.48	2.48	2.48	0.4942		4.1907	4.1907	4.1907	4.2326		0.4942	0.4942	0.4942	0.4942	2.48	2.48	2.48	2.48
23.63		2.48	2.48	2.48	0.4942		4.1907	4.1907	4.1907	4.2326		0.4942	0.4942	0.4942	0.4942	2.48	2.48	2.48	2.48
23.8		2.48	2.48	2.48	0.4942		4.1907	4.1907	4.1907	4.2326		0.4942	0.4942	0.4942	0.4942	2.48	2.48	2.48	2.48
23.97		2.48	2.48	2.48	0.4942		4.1907	4.1907	4.1907	4.2326		0.4942	0.4942	0.4942	0.4942	2.48	2.48	2.48	2.48
24.14		2.48	2.48	2.48	0.4942		4.1907	4.1907	4.1907	4.2326		0.4942	0.4942	0.4942	0.4942	2.48	2.48	2.48	2.48
24.31		2.48	2.48	2.48	0.4942		4.1907	4.1907	4.1907	4.2326		0.4942	0.4942	0.4942	0.4942	2.48	2.48	2.48	2.48
24.48		2.48	2.48	2.48	0.4942		4.1907	4.1907	4.1907	4.2326		0.4942	0.4942	0.4942	0.4942	2.48	2.48	2.48	2.48
24.65		2.48	2.48	2.48	0.4942		4.1907	4.1907	4.1907	4.2326		0.4942	0.4942	0.4942	0.4942	2.48	2.48	2.48	2.48
24.82		2.48	2.48	2.48	0.4942		4.1907	4.1907	4.1907	4.2326		0.4942	0.4942	0.4942	0.4942	2.48	2.48	2.48	2.48
24.99		2.48	2.48	2.48	0.4942		4.1907	4.1907	4.1907	4.2326		0.4942	0.4942	0.4942	0.4942	2.48	2.48	2.48	2.48
25.16		2.48	2.48	2.48	0.4942		4.1907	4.1907	4.1907	4.2326		0.4942	0.4942	0.4942	0.4942	2.48	2.48	2.48	2.48
