# Supplementary material for: A neural network model predicts community-level signaling states in a diverse microbial community
Source: PLoS Comput Biol. 2019 Jun 24;15(6):e1007166. doi: 10.1371/journal.pcbi.1007166 (PMC6611639; doi:10.1371/journal.pcbi.1007166)
Supplement: S1 Dataset — (ZIP) [file pcbi.1007166.s002.zip › Fig. S1 Fluorescence per cell vs. time.xlsx]

## Sheet: a+A
t	A0 µl		AVG	SE	A5 µl		AVG	SE	A10 µl		AVG	SE	A15 µl		AVG	SE	A20 µl		AVG	SE	A25 µl		AVG	SE
0	21.63	24.55	23.09	1.46	34.18	32	33.09	1.09	80.11	81.93	81.02	0.91	101.71	97.14	99.42	2.28	113.2	105.36	109.28	3.92	138.79	137.33	138.06	0.73
0.166667	40.24	39.28	39.76	0.48	69.22	67.84	68.53	0.69	153.57	155.77	154.67	1.1	203.58	206.29	204.93	1.36	223.08	215.23	219.15	3.92	283.22	288.88	286.05	2.83
0.333333	54.98	53.35	54.16	0.81	104.42	108.83	106.63	2.2	241.11	232.85	236.98	4.13	279.43	282.57	281	1.57	345.96	344.2	345.08	0.88	434.87	425.73	430.3	4.57
0.5	64.94	86.68	75.81	10.87	120.62	130.38	125.5	4.88	279.55	279.74	279.64	0.09	343.09	343.73	343.41	0.32	431.03	434.27	432.65	1.62	558.26	555.53	556.89	1.36
0.666667	98.71	120.48	109.6	10.88	174.16	196.59	185.38	11.22	391.83	397.74	394.78	2.95	466.34	463.89	465.12	1.22	555.42	543.15	549.28	6.14	680.85	668.23	674.54	6.31
0.833333	116.86	126.85	121.86	5	207.93	208	207.97	0.04	470.71	450.42	460.56	10.15	565.13	565.76	565.44	0.32	680.09	692.74	686.41	6.33	852.6	857.44	855.02	2.42
1	133.02	156.76	144.89	11.87	234.53	233.17	233.85	0.68	545.43	544.5	544.97	0.46	638.87	609.82	624.35	14.52	781.8	792.91	787.36	5.55	959.89	959.69	959.79	0.1
1.16667	143.53	143.39	143.46	0.07	269.37	281.78	275.58	6.2	603.82	596.89	600.35	3.47	715.08	706.57	710.83	4.25	873.48	903.02	888.25	14.77	1079.81	1097.37	1088.59	8.78
1.33333	162.06	172.52	167.29	5.23	293.57	278.12	285.85	7.72	662.49	653.43	657.96	4.53	788.87	800.75	794.81	5.94	956.95	954.46	955.7	1.25	1187.29	1190.71	1189	1.71
1.5	176	159.85	167.92	8.08	315.59	279.43	297.51	18.08	708.85	669.05	688.95	19.9	825.09	814.51	819.8	5.29	1031.85	1012.72	1022.29	9.56	1260.15	1289.8	1274.97	14.83
1.66667	201.14	214.68	207.91	6.77	360.18	353.99	357.09	3.09	812.14	811.06	811.6	0.54	946.65	926.7	936.67	9.97	1148.18	1141.53	1144.86	3.32	1414.45	1400.81	1407.63	6.82
1.83333	211.58	194.04	202.81	8.77	389.8	369.47	379.63	10.17	873.57	861.63	867.6	5.97	1025.3	1035.46	1030.38	5.08	1257.2	1266.9	1262.05	4.85	1524.42	1522.67	1523.54	0.88
2	228.9	211.26	220.08	8.82	410.66	428.24	419.45	8.79	925.61	921.56	923.58	2.03	1080.01	1057.65	1068.83	11.18	1334.25	1336.92	1335.58	1.34	1614.01	1605.52	1609.76	4.24
2.16667	244.31	230.75	237.53	6.78	441.24	465.44	453.34	12.1	989.25	943	966.13	23.12	1155.45	1136.92	1146.19	9.27	1417.07	1432.03	1424.55	7.48	1722.94	1705.7	1714.32	8.62
2.33333	257.38	282.66	270.02	12.64	460.28	448.83	454.55	5.73	1043.43	1038.78	1041.11	2.33	1211.43	1202.05	1206.74	4.69	1498.47	1498.65	1498.56	0.09	1810.28	1825.88	1818.08	7.8
2.50003	269.14	288.44	278.79	9.65	484.86	475.86	480.36	4.5	1082.11	1081.25	1081.68	0.43	1263.18	1214.83	1239	24.17	1551.59	1549.07	1550.33	1.26	1868.5	1842.85	1855.68	12.83
2.66669	289.64	290.4	290.02	0.38	521.28	522.2	521.74	0.46	1170.85	1192.69	1181.77	10.92	1354.51	1354.21	1354.36	0.15	1659.77	1668.57	1664.17	4.4	1994.21	1999.73	1996.97	2.76
2.83336	305.09	329.94	317.51	12.42	546.2	539.51	542.85	3.34	1226.53	1211.28	1218.9	7.62	1422.32	1438.26	1430.29	7.97	1743.85	1722.21	1733.03	10.82	2091.86	2107.96	2099.91	8.05
3.00003	317.19	301.36	309.28	7.91	567.57	634	600.78	33.22	1279.93	1283.89	1281.91	1.98	1471.59	1459	1465.29	6.29	1810.08	1800.46	1805.27	4.81	2161.08	2166.47	2163.77	2.69
3.16669	331.03	333.72	332.37	1.35	589.93	578.29	584.11	5.82	1334.71	1302.27	1318.49	16.22	1535.11	1586.81	1560.96	25.85	1881.04	1873.63	1877.33	3.7	2247.9	2268.97	2258.43	10.54
3.33336	340.55	329.28	334.91	5.63	614.9	636.34	625.62	10.72	1387.52	1361.62	1374.57	12.95	1585.69	1613.32	1599.5	13.81	1958.64	1970	1964.32	5.68	2320.67	2314.7	2317.69	2.98
3.50003	349.14	339.11	344.13	5.01	627.66	613.91	620.79	6.88	1425.41	1364.2	1394.81	30.6	1621.55	1627.22	1624.38	2.84	2007.75	2012.67	2010.21	2.46	2376.98	2363.27	2370.13	6.86
3.66669	370.33	386.67	378.5	8.17	663.16	669.93	666.55	3.38	1499.78	1469.66	1484.72	15.06	1699.12	1708.69	1703.9	4.79	2089.57	2133.49	2111.53	21.96	2466.54	2474.79	2470.67	4.13
3.83336	382.27	419.73	401	18.73	687.55	674.04	680.79	6.75	1553.4	1544.4	1548.9	4.5	1749.86	1745.99	1747.92	1.93	2162.28	2147.25	2154.76	7.52	2543.78	2569.5	2556.64	12.86
4.00003	392.55	376.4	384.47	8.07	706.39	724.1	715.24	8.86	1599.34	1573.09	1586.21	13.13	1799.56	1852.79	1826.17	26.62	2220.25	2248.58	2234.41	14.17	2607.21	2600.96	2604.09	3.12
4.16669	405.26	405.93	405.6	0.34	722.01	755.06	738.53	16.53	1640.97	1607.16	1624.07	16.91	1843.95	1895.94	1869.95	25.99	2278.27	2257.24	2267.75	10.51	2670.77	2688.65	2679.71	8.94
4.33336	413.2	385.29	399.25	13.95	740.76	736.44	738.6	2.16	1687.43	1732.23	1709.83	22.4	1885.1	1884.37	1884.73	0.37	2332.64	2352.83	2342.74	10.1	2728.01	2783.86	2755.93	27.92
4.50003	418.76	441.36	430.06	11.3	756.2	776.32	766.26	10.06	1717.56	1697.19	1707.38	10.18	1917.64	1927.03	1922.34	4.7	2367.51	2343.83	2355.67	11.84	2770.53	2804.05	2787.29	16.76
4.66669	434.84	435.18	435.01	0.17	785.47	767.65	776.56	8.91	1778.36	1795.27	1786.82	8.45	1977.78	1962.72	1970.25	7.53	2441.01	2463.99	2452.5	11.49	2844.71	2871.27	2857.99	13.28
4.83336	444.73	403.71	424.22	20.51	804.74	770.31	787.52	17.21	1823.76	1773.78	1798.77	24.99	2021.18	1977.48	1999.33	21.85	2498.43	2534.61	2516.52	18.09	2907.25	2911.37	2909.31	2.06
5.00003	454.54	446.66	450.6	3.94	819.03	807.13	813.08	5.95	1860.94	1830.61	1845.78	15.16	2056.23	2048.48	2052.35	3.88	2539.75	2541.43	2540.59	0.84	2954.4	2914.36	2934.38	20.02
5.16669	461.79	450.6	456.19	5.6	834.37	816.81	825.59	8.78	1902.89	1923.85	1913.37	10.48	2093.15	2098.7	2095.93	2.77	2591.26	2552.81	2572.04	19.22	3003.64	3034.99	3019.31	15.67
5.33336	472.02	447.2	459.61	12.41	850.91	825.57	838.24	12.67	1937.91	1944.44	1941.17	3.27	2129.25	2125.53	2127.39	1.86	2637.44	2685.86	2661.65	24.21	3044.47	3047.38	3045.92	1.46
5.50003	473.2	479.44	476.32	3.12	860.93	819.13	840.03	20.9	1964.81	1972.14	1968.47	3.66	2152.35	2109.77	2131.06	21.29	2669.36	2661.81	2665.58	3.77	3082.79	3079.34	3081.06	1.72
5.66669	486.4	490.37	488.38	1.99	883.9	906.13	895.01	11.12	2011.69	2029.47	2020.58	8.89	2199.66	2143.94	2171.8	27.86	2719.58	2708.43	2714.01	5.58	3134.48	3111.9	3123.19	11.29
5.83336	494.43	565.99	530.21	35.78	897.56	876.59	887.07	10.49	2047.12	2005.47	2026.3	20.82	2231.34	2193.23	2212.28	19.06	2761.6	2795.49	2778.54	16.95	3176.51	3163.09	3169.8	6.71
6.00003	498.49	501.44	499.96	1.47	908.87	933.27	921.07	12.2	2076.14	2087.1	2081.62	5.48	2257.24	2288.64	2272.94	15.7	2797.94	2813.44	2805.69	7.75	3210.24	3205.6	3207.92	2.32
6.16683	504.89	522.68	513.79	8.9	923.33	964.27	943.8	20.47	2104.58	2048.57	2076.57	28	2284	2265.78	2274.89	9.11	2834.91	2768.76	2801.83	33.08	3248.81	3267.33	3258.07	9.26
6.33336	510.15	514.71	512.43	2.28	936.17	938.2	937.18	1.02	2133.88	2140.9	2137.39	3.51	2310.48	2341.62	2326.05	15.57	2865.02	2883.16	2874.09	9.07	3279.07	3244.12	3261.6	17.47
6.50003	518.15	520.33	519.24	1.09	950.17	937.5	943.83	6.34	2165.95	2098.85	2132.4	33.55	2337.28	2301.28	2319.28	18	2903.98	2919.48	2911.73	7.75	3312.29	3302.48	3307.38	4.9
6.66669	521.93	475.1	498.51	23.42	957.21	1012.26	984.74	27.52	2188.65	2203	2195.82	7.18	2361.8	2334.83	2348.32	13.48	2935.39	2932.38	2933.89	1.5	3344.22	3356.9	3350.56	6.34
6.83336	523.77	477.58	500.68	23.1	965.3	958.44	961.87	3.43	2209.76	2192.09	2200.93	8.84	2381.73	2380.07	2380.9	0.83	2961.46	2993.5	2977.48	16.02	3370.22	3364.83	3367.52	2.7
7.00003	532.94	478.1	505.52	27.42	979.35	1014.84	997.1	17.74	2239.68	2253.08	2246.38	6.7	2406.89	2367.64	2387.26	19.63	2991.55	3004.1	2997.82	6.27	3398.15	3368.8	3383.47	14.67
7.16669	536.4	546.54	541.47	5.07	993.33	964.78	979.05	14.27	2266.84	2242.28	2254.56	12.28	2426.15	2440.42	2433.28	7.13	3015.47	3016.11	3015.79	0.32	3423.56	3393.54	3408.55	15.01
7.33336	541.75	523.39	532.57	9.18	999.11	997.19	998.15	0.96	2287.13	2281.74	2284.44	2.69	2446.85	2423.08	2434.97	11.89	3043.23	3038.26	3040.74	2.48	3451.31	3460.01	3455.66	4.35
7.50003	543.77	490.42	517.1	26.67	1007.91	1083.52	1045.72	37.81	2302.37	2236.25	2269.31	33.06	2463.25	2480.82	2472.04	8.79	3067.35	3087.61	3077.48	10.13	3473.27	3474.32	3473.8	0.53
7.66669	548.71	572.68	560.69	11.98	1015.04	1035.13	1025.08	10.04	2320.42	2351.78	2336.1	15.68	2481.95	2453.98	2467.96	13.98	3090.55	3104	3097.27	6.73	3496.63	3493.28	3494.96	1.67
7.83339	549.89	610.36	580.12	30.24	1022.16	1009.54	1015.85	6.31	2338.53	2264.98	2301.75	36.78	2495.7	2596.22	2545.96	50.26	3109.26	3089.16	3099.21	10.05	3514.25	3508.3	3511.27	2.98

## Sheet: b+B
t	B0 µl		AVG	SE	B5 µl		AVG	SE	B10 µl		AVG	SE	B15 µl		AVG	SE	B20 µl		AVG	SE	B25 µl		AVG	SE
0	14.19	16.14	15.16	0.98	21.56	17.96	19.76	1.8	31.14	34.13	32.63	1.5	57.49	56.89	57.19	0.3	79.59	81.12	80.36	0.77	57.03	57.81	57.42	0.39
0.166667	44.92	51.3	48.11	3.19	57.49	61.68	59.58	2.1	78.44	74.25	76.35	2.1	114.37	114.97	114.67	0.3	127.04	129.59	128.32	1.28	139.06	140.23	139.65	0.59
0.333333	106.02	107.12	106.57	0.55	146.71	153.29	150	3.29	219.76	222.75	221.26	1.5	309.58	311.38	310.48	0.9	354.59	353.57	354.08	0.51	373.44	371.09	372.27	1.17
0.5	115.13	122.82	118.97	3.85	183.83	183.83	183.83	0	268.26	267.66	267.96	0.3	370.66	381.44	376.05	5.39	465.82	467.35	466.58	0.77	489.06	496.09	492.58	3.52
0.666667	128.78	127.89	128.34	0.45	198.8	188.02	193.41	5.39	298.2	291.62	294.91	3.29	432.93	435.93	434.43	1.5	528.57	539.8	534.18	5.61	569.53	567.97	568.75	0.78
0.833333	156.84	153.18	155.01	1.83	226.35	222.16	224.25	2.1	337.13	340.12	338.62	1.5	479.04	470.06	474.55	4.49	576.53	573.47	575	1.53	625	623.25	624.13	0.87
1	208.02	208.65	208.34	0.31	305.99	307.78	306.89	0.9	442.52	443.11	442.81	0.3	647.31	649.7	648.5	1.2	750	752.55	751.28	1.28	798.83	795.31	797.07	1.76
1.16667	218.85	226.46	222.66	3.81	337.72	332.93	335.33	2.4	508.38	492.81	500.6	7.78	726.95	726.35	726.65	0.3	877.04	885.71	881.38	4.34	955.86	947.27	951.56	4.3
1.33333	227.25	235.03	231.14	3.89	349.1	354.49	351.8	2.69	542.52	549.7	546.11	3.59	779.04	775.45	777.25	1.8	943.88	951.02	947.45	3.57	1012.5	1003.91	1008.2	4.3
1.5	244.6	228.22	236.41	8.19	370.66	373.65	372.16	1.5	563.47	552.1	557.78	5.69	821.56	819.76	820.66	0.9	984.69	983.67	984.18	0.51	1082.81	1076.56	1079.69	3.13
1.66667	276.24	270.32	273.28	2.96	440.12	453.89	447.01	6.89	656.29	644.91	650.6	5.69	942.52	948.5	945.51	2.99	1110.71	1113.27	1111.99	1.28	1207.81	1214.84	1211.33	3.52
1.83333	308.34	301.87	305.1	3.23	478.44	491.02	484.73	6.29	729.94	739.52	734.73	4.79	1044.31	1044.91	1044.61	0.3	1263.27	1274.49	1268.88	5.61	1367.19	1361.33	1364.26	2.93
2	331.92	337.15	334.53	2.61	511.98	508.98	510.48	1.5	774.85	773.05	773.95	0.9	1112.57	1112.57	1112.57	0	1337.76	1342.86	1340.31	2.55	1457.81	1457.42	1457.62	0.2
2.16667	339.75	335.62	337.68	2.06	520.96	519.76	520.36	0.6	795.21	789.82	792.52	2.69	1146.71	1134.13	1140.42	6.29	1376.02	1376.02	1376.02	0	1484.38	1478.91	1481.64	2.73
2.33333	362.66	352.1	357.38	5.28	576.05	585.03	580.54	4.49	864.07	867.07	865.57	1.5	1255.69	1248.5	1252.1	3.59	1481.12	1483.67	1482.4	1.28	1615.23	1605.47	1610.35	4.88
2.50003	395.69	416.96	406.33	10.64	613.17	609.58	611.38	1.8	941.32	946.71	944.01	2.69	1356.89	1355.09	1355.99	0.9	1623.98	1620.92	1622.45	1.53	1755.86	1755.47	1755.66	0.2
2.66669	420.91	407.92	414.41	6.5	642.52	650.9	646.71	4.19	982.04	968.86	975.45	6.59	1413.77	1416.77	1415.27	1.5	1705.1	1710.71	1707.91	2.81	1830.86	1834.77	1832.81	1.95
2.83336	420.57	429.2	424.88	4.32	654.49	651.5	652.99	1.5	992.22	995.21	993.71	1.5	1433.53	1437.72	1435.63	2.1	1726.53	1716.33	1721.43	5.1	1873.83	1869.14	1871.48	2.34
3.00003	447.35	438.81	443.08	4.27	697.6	692.81	695.21	2.4	1052.69	1041.32	1047.01	5.69	1529.34	1547.31	1538.32	8.98	1813.78	1818.37	1816.07	2.3	1961.33	1954.69	1958.01	3.32
3.16669	470.66	474.55	472.6	1.95	738.32	727.54	732.93	5.39	1126.95	1118.56	1122.75	4.19	1622.16	1623.5	1622.83	0.67	1951.02	1945.41	1948.21	2.81	2105.86	2093.75	2099.8	6.05
3.33336	482.08	481.95	482.02	0.07	758.08	747.31	752.69	5.39	1166.47	1171.86	1169.16	2.69	1677.84	1679.04	1678.44	0.6	2011.73	2024.49	2018.11	6.38	2175.39	2176.24	2175.81	0.42
3.50003	488.99	477.08	483.03	5.96	767.07	771.86	769.46	2.4	1172.46	1150.9	1161.68	10.78	1689.82	1700.6	1695.21	5.39	2040.31	2037.24	2038.78	1.53	2214.45	2217.58	2216.02	1.56
3.66669	518.26	534.65	526.45	8.2	813.17	798.2	805.69	7.49	1229.34	1246.11	1237.72	8.38	1771.86	1801.8	1786.83	14.97	2120.92	2122.96	2121.94	1.02	2300.78	2309.38	2305.08	4.3
3.83336	533.31	568.73	551.02	17.71	846.71	859.28	852.99	6.29	1301.8	1310.78	1306.29	4.49	1859.88	1864.67	1862.28	2.4	2235.2	2258.67	2246.94	11.73	2409.38	2410	2409.69	0.31
4.00003	555.27	559.18	557.23	1.96	867.07	856.89	861.98	5.09	1334.13	1339.52	1336.83	2.69	1909.58	1912.57	1911.08	1.5	2301.02	2304.08	2302.55	1.53	2484.38	2488.67	2486.52	2.15
4.16669	553.69	545.22	549.46	4.23	879.04	869.46	874.25	4.79	1347.31	1368.86	1358.08	10.78	1934.73	1937.72	1936.23	1.5	2326.53	2318.37	2322.45	4.08	2519.53	2516.8	2518.16	1.37
4.33336	571.64	564.8	568.22	3.42	905.39	895.81	900.6	4.79	1392.81	1382.63	1387.72	5.09	1989.22	1995.81	1992.52	3.29	2391.33	2377.55	2384.44	6.89	2574.61	2579.3	2576.95	2.34
4.50003	594.14	578.93	586.54	7.61	940.72	946.71	943.71	2.99	1435.93	1432.93	1434.43	1.5	2060.48	2050.9	2055.69	4.79	2469.9	2467.35	2468.62	1.28	2650.78	2651.56	2651.17	0.39
4.66669	604.64	607.07	605.85	1.21	967.07	966.47	966.77	0.3	1482.63	1479.04	1480.84	1.8	2129.94	2137.72	2133.83	3.89	2543.37	2533.16	2538.27	5.1	2748.44	2739.84	2744.14	4.3
4.83336	612.76	604.22	608.49	4.27	974.85	978.44	976.65	1.8	1493.41	1481.44	1487.43	5.99	2143.71	2152.69	2148.2	4.49	2575	2578.57	2576.79	1.79	2771.88	2764.84	2768.36	3.52
5.00003	621.36	607.01	614.19	7.18	997.6	997.6	997.6	0	1522.75	1498.8	1510.78	11.98	2190.42	2163.47	2176.95	13.47	2614.29	2638.78	2626.53	12.24	2823.05	2807.81	2815.43	7.62
5.16669	640.77	649.34	645.06	4.28	1024.55	1027.54	1026.05	1.5	1568.26	1573.65	1570.96	2.69	2251.5	2246.11	2248.8	2.69	2690.31	2687.76	2689.03	1.28	2894.92	2888.67	2891.8	3.13
5.33336	651.59	637.81	644.7	6.89	1052.1	1053.29	1052.69	0.6	1623.35	1608.98	1616.17	7.19	2311.38	2336.53	2323.95	12.57	2775.51	2769.9	2772.7	2.81	2971.88	2976.56	2974.22	2.34
5.50003	664.5	658.41	661.46	3.04	1059.88	1083.83	1071.86	11.98	1628.14	1608.38	1618.26	9.88	2326.35	2334.13	2330.24	3.89	2792.35	2780.1	2786.22	6.12	3007.42	3000.39	3003.91	3.52
5.66669	676.85	671.72	674.28	2.57	1080.24	1066.47	1073.35	6.89	1655.09	1666.47	1660.78	5.69	2371.26	2379.04	2375.15	3.89	2842.35	2860.2	2851.28	8.93	3048.83	3031.64	3040.23	8.59
5.83336	683.1	678.1	680.6	2.5	1097.01	1092.81	1094.91	2.1	1680.24	1655.09	1667.66	12.57	2410.78	2389.22	2400	10.78	2879.59	2885.2	2882.4	2.81	3087.11	3097.27	3092.19	5.08
6.00003	701	693.59	697.29	3.71	1126.95	1115.57	1121.26	5.69	1725.75	1717.37	1721.56	4.19	2472.46	2475.45	2473.95	1.5	2964.29	2976.53	2970.41	6.12	3171.88	3170.31	3171.09	0.78
6.16683	705.61	703.79	704.7	0.91	1138.32	1128.14	1133.23	5.09	1746.71	1749.7	1748.2	1.5	2501.8	2549.7	2525.75	23.95	2992.86	2998.47	2995.66	2.81	3205.08	3220.31	3212.7	7.62
6.33336	712.14	713.5	712.82	0.68	1159.88	1138.32	1149.1	10.78	1771.26	1774.85	1773.05	1.8	2529.94	2535.93	2532.93	2.99	3030.1	3006.12	3018.11	11.99	3239.06	3240.23	3239.65	0.59
6.50003	725.04	736.16	730.6	5.56	1163.47	1146.11	1154.79	8.68	1785.63	1801.8	1793.71	8.08	2556.29	2538.32	2547.31	8.98	3061.22	3048.98	3055.1	6.12	3271.88	3296.88	3284.38	12.5
6.66669	742.54	723.23	732.89	9.66	1194.61	1179.64	1187.13	7.49	1825.75	1814.97	1820.36	5.39	2600.6	2607.19	2603.89	3.29	3105.61	3098.98	3102.3	3.32	3317.97	3320.7	3319.34	1.37
6.83336	744.12	741.69	742.91	1.22	1204.19	1231.74	1217.96	13.77	1846.71	1849.1	1847.9	1.2	2635.93	2651.5	2643.71	7.78	3153.06	3163.78	3158.42	5.36	3366.41	3377.34	3371.88	5.47
7.00003	756	766.6	761.3	5.3	1221.56	1238.32	1229.94	8.38	1873.05	1872.46	1872.75	0.3	2674.25	2697.01	2685.63	11.38	3202.55	3214.29	3208.42	5.87	3414.06	3416.41	3415.23	1.17
7.16669	759.11	750.29	754.7	4.41	1232.34	1238.92	1235.63	3.29	1889.82	1886.23	1888.02	1.8	2694.61	2717.37	2705.99	11.38	3230.61	3265.31	3247.96	17.35	3439.84	3431.64	3435.74	4.1
7.33336	768.96	777.38	773.17	4.21	1241.92	1213.77	1227.84	14.07	1907.19	1902.99	1905.09	2.1	2719.16	2715.57	2717.37	1.8	3255.61	3244.9	3250.26	5.36	3466.8	3455.86	3461.33	5.47
7.50003	771.71	796.07	783.89	12.18	1252.69	1255.69	1254.19	1.5	1919.16	1931.74	1925.45	6.29	2738.32	2731.74	2735.03	3.29	3275.51	3291.33	3283.42	7.91	3488.67	3470.7	3479.69	8.98
7.66669	788.4	799.51	793.95	5.56	1274.25	1313.17	1293.71	19.46	1958.68	1956.89	1957.78	0.9	2791.62	2767.66	2779.64	11.98	3331.12	3318.88	3325	6.12	3541.8	3552.73	3547.27	5.47
7.83339	792.27	800.82	796.54	4.28	1277.84	1303.59	1290.72	12.87	1967.66	1959.28	1963.47	4.19	2808.38	2807.78	2808.08	0.3	3356.63	3355.61	3356.12	0.51	3567.58	3557.81	3562.7	4.88

## Sheet: c+C
t	C0 µl		AVG	SE	C5 µl		AVG	SE	C10 µl		AVG	SE	C15 µl		AVG	SE	C20 µl		AVG	SE	C25 µl		AVG	SE
0	12.49	11.13	11.81	0.68	53.88	45.26	49.57	4.31	90.07	90.41	90.24	0.17	145.51	145.18	145.34	0.17	204.58	205.09	204.84	0.25	229.32	229.77	229.54	0.22
0.166667	13	12.12	12.56	0.44	102.62	105.68	104.15	1.53	167.52	169.42	168.47	0.95	299.8	308.92	304.36	4.56	411.07	413.24	412.16	1.09	434.87	434.53	434.7	0.17
0.333333	19.21	18.07	18.64	0.57	122.91	118.33	120.62	2.29	192.41	197.33	194.87	2.46	366.74	367.92	367.33	0.59	486.39	491.72	489.06	2.66	535.88	533.89	534.89	0.99
0.5	38.59	35.59	37.09	1.5	207.47	206.02	206.75	0.73	297.37	302.1	299.74	2.37	546.11	552.2	549.15	3.04	689.71	689.06	689.38	0.33	781.07	778.82	779.95	1.13
0.666667	36.56	33.75	35.16	1.41	278.11	286.03	282.07	3.96	394.16	395.56	394.86	0.7	735.24	736.92	736.08	0.84	938.35	953.19	945.77	7.42	951.75	944.01	947.88	3.87
0.833333	41.33	43.43	42.38	1.05	298.74	297.82	298.28	0.46	466.49	467.75	467.12	0.63	863.45	877.83	870.64	7.19	1114.24	1119.57	1116.9	2.67	1232.89	1226.92	1229.9	2.99
1	50.3	49.15	49.73	0.57	342.94	350.03	346.48	3.54	527.35	539.69	533.52	6.17	989.16	988.3	988.73	0.43	1236.64	1235.88	1236.26	0.38	1395.02	1389.51	1392.27	2.75
1.16667	52.11	50.78	51.45	0.67	364.12	337.14	350.63	13.49	565.73	569.02	567.38	1.64	1062.14	1073.27	1067.7	5.57	1344.3	1355.02	1349.66	5.36	1521.65	1512.06	1516.85	4.8
1.33333	66.4	65.64	66.02	0.38	440.4	447.47	443.94	3.54	659.42	665.45	662.43	3.01	1231.73	1239.58	1235.66	3.92	1536.77	1546.79	1541.78	5.01	1724.73	1722.76	1723.75	0.99
1.5	70.93	72.8	71.87	0.94	525.1	523.26	524.18	0.92	791.5	805.57	798.53	7.03	1468.58	1472.06	1470.32	1.74	1787.17	1802.41	1794.79	7.62	2000.32	1999.14	1999.73	0.59
1.66667	77.21	80.39	78.8	1.59	548.34	548.02	548.18	0.16	836.87	856.98	846.93	10.05	1546.97	1547.27	1547.12	0.15	1928.9	1930.98	1929.94	1.04	2150.92	2144.33	2147.63	3.29
1.83333	80.69	82.78	81.74	1.04	560.7	565.19	562.94	2.24	861.77	866.65	864.21	2.44	1602.27	1620.57	1611.42	9.15	2035.97	2047.33	2041.65	5.68	2249.67	2252.88	2251.27	1.61
2	85.25	86.56	85.91	0.65	599.28	603.56	601.42	2.14	920.91	918.63	919.77	1.14	1711.73	1715.18	1713.46	1.72	2142.64	2156.64	2149.64	7	2378.16	2364.77	2371.46	6.7
2.16667	103.92	105.05	104.49	0.57	669.68	672.45	671.07	1.38	1006.94	998.87	1002.91	4.03	1872.63	1887.94	1880.29	7.65	2300.05	2307.39	2303.72	3.67	2554.93	2543.16	2549.04	5.88
2.33333	101.82	106.13	103.98	2.16	718.27	711.52	714.89	3.38	1104.98	1105.02	1105	0.02	2041.41	2051.62	2046.52	5.11	2484.24	2498.09	2491.16	6.92	2768.15	2761.96	2765.05	3.1
2.50003	103.81	105.66	104.74	0.92	752.33	744.26	748.29	4.04	1140.35	1151.73	1146.04	5.69	2115.31	2127.41	2121.36	6.05	2601.42	2618.47	2609.94	8.53	2897.61	2886.78	2892.2	5.42
2.66669	110.69	113.41	112.05	1.36	782.63	793.92	788.27	5.64	1208.85	1227.12	1217.98	9.14	2226.89	2235.8	2231.35	4.46	2732.43	2746.53	2739.48	7.05	3041.43	3024.27	3032.85	8.58
2.83336	111.94	115.68	113.81	1.87	797.49	810.39	803.94	6.45	1246.36	1259.03	1252.69	6.34	2294.07	2299.35	2296.71	2.64	2818.98	2833.46	2826.22	7.24	3122.77	3121.69	3122.23	0.54
3.00003	120.5	123.53	122.02	1.51	844.67	851.46	848.06	3.4	1292.51	1301.35	1296.93	4.42	2381.17	2394.69	2387.93	6.76	2932.18	2935.99	2934.08	1.91	3246.15	3252.83	3249.49	3.34
3.16669	137.69	138.97	138.33	0.64	920.04	928.87	924.46	4.41	1397.36	1415.4	1406.38	9.02	2559.85	2563.52	2561.69	1.83	3091.64	3095.32	3093.48	1.84	3427.33	3412.34	3419.83	7.5
3.33336	133.57	140.86	137.22	3.64	936.4	916.83	926.62	9.79	1433.2	1441.01	1437.1	3.9	2658.07	2654.05	2656.06	2.01	3197.46	3219.57	3208.52	11.05	3549.32	3534.62	3541.97	7.35
3.50003	143.71	144.61	144.16	0.45	973.79	977.73	975.76	1.97	1486.24	1490.24	1488.24	2	2723.89	2723.8	2723.85	0.05	3326.12	3329.84	3327.98	1.86	3654.57	3647.3	3650.93	3.64
3.66669	140.74	142.66	141.7	0.96	984.23	954.66	969.45	14.79	1514.11	1519.83	1516.97	2.86	2775.38	2769.87	2772.62	2.76	3365.12	3376.37	3370.74	5.62	3725.66	3730.58	3728.12	2.46
3.83336	152.52	150.81	151.67	0.86	1023.59	1023.56	1023.57	0.01	1564.69	1576.2	1570.44	5.75	2864.12	2883.67	2873.9	9.78	3457.41	3463.29	3460.35	2.94	3828.38	3830.35	3829.36	0.98
4.00003	148.9	147.34	148.12	0.78	1066.27	1075.92	1071.1	4.82	1601.36	1599.52	1600.44	0.92	2954.31	2960.33	2957.32	3.01	3535.43	3545.77	3540.6	5.17	3917.28	3912	3914.64	2.64
4.16669	149.33	146.13	147.73	1.6	1104.26	1107.73	1106	1.73	1678.28	1689.97	1684.12	5.85	3063.87	3054.99	3059.43	4.44	3674.65	3674.82	3674.74	0.09	4055.2	4042.01	4048.6	6.59
4.33336	158.41	153.47	155.94	2.47	1122.64	1106.82	1114.73	7.91	1716.04	1703.88	1709.96	6.08	3114.15	3120.51	3117.33	3.18	3758.22	3771.83	3765.03	6.81	4143.57	4146.49	4145.03	1.46
4.50003	158.94	157.62	158.28	0.66	1143.25	1132.31	1137.78	5.47	1749.69	1766.69	1758.19	8.5	3182.71	3187.28	3185	2.29	3839.66	3841.74	3840.7	1.04	4216.69	4208.14	4212.41	4.28
4.66669	161.75	158.32	160.03	1.72	1159.88	1148.71	1154.3	5.58	1778.77	1798.4	1788.58	9.82	3253.01	3258.95	3255.98	2.97	3867.2	3881.71	3874.45	7.26	4268.98	4255.05	4262.01	6.97
4.83336	164.79	162.58	163.69	1.11	1196.08	1183.5	1189.79	6.29	1819.37	1825.1	1822.24	2.87	3302.9	3317.88	3310.39	7.49	3953.48	3969.22	3961.35	7.87	4348.54	4357.98	4353.26	4.72
5.00003	168.9	167.77	168.34	0.56	1222.03	1222.62	1222.33	0.3	1871.24	1865.53	1868.39	2.86	3384.6	3367.99	3376.29	8.31	4027.88	4015.58	4021.73	6.15	4433.7	4406.48	4420.09	13.61
5.16669	172.22	172.21	172.22	0.01	1250.06	1241.09	1245.58	4.48	1911.13	1924.11	1917.62	6.49	3453.97	3480.04	3467	13.04	4150.69	4149.55	4150.12	0.57	4517.84	4496.19	4507.01	10.83
5.33336	172.05	177.02	174.53	2.48	1257.84	1256.08	1256.96	0.88	1934.75	1941.49	1938.12	3.37	3490.13	3532.29	3511.21	21.08	4184.33	4191.73	4188.03	3.7	4566.58	4567.56	4567.07	0.49
5.50003	176.49	181.55	179.02	2.53	1283.91	1273.61	1278.76	5.15	1970.09	1987.4	1978.75	8.66	3576.53	3586.23	3581.38	4.85	4210.54	4225.56	4218.05	7.51	4619.82	4623.31	4621.56	1.75
5.66669	179.15	185.05	182.1	2.95	1291.79	1275.91	1283.85	7.94	1995.07	2006.17	2000.62	5.55	3578.93	3592.98	3585.96	7.03	4244.91	4251.44	4248.17	3.26	4662.63	4647.34	4654.98	7.65
5.83336	182.75	188.27	185.51	2.76	1332.55	1342.2	1337.38	4.83	2039.56	2054.04	2046.8	7.24	3663.72	3674.92	3669.32	5.6	4327.13	4326.02	4326.57	0.55	4733.55	4737.02	4735.28	1.74
6.00003	184.49	191.84	188.17	3.67	1341.03	1321.16	1331.09	9.94	2066.89	2074.95	2070.92	4.03	3721.46	3726.2	3723.83	2.37	4379.35	4399.87	4389.61	10.26	4790.59	4798.41	4794.5	3.91
6.16683	189.69	195.32	192.5	2.82	1362.34	1356.59	1359.46	2.87	2093.34	2102.11	2097.73	4.38	3745.15	3763.87	3754.51	9.36	4421.33	4442.9	4432.12	10.79	4837.55	4837.42	4837.48	0.06
6.33336	189.54	190.41	189.97	0.44	1369.86	1351.6	1360.73	9.13	2108.05	2128.09	2118.07	10.02	3770.27	3781.65	3775.96	5.69	4444.93	4450.02	4447.48	2.55	4861.18	4861.01	4861.09	0.08
6.50003	190.6	192.62	191.61	1.01	1379.17	1383.57	1381.37	2.2	2135.76	2156.46	2146.11	10.35	3808.17	3802.95	3805.56	2.61	4492.15	4517.85	4505	12.85	4903.85	4885.81	4894.83	9.02
6.66669	196.08	198.57	197.33	1.24	1401.73	1398	1399.86	1.87	2159.41	2174.85	2167.13	7.72	3852.06	3866.06	3859.06	7	4521.35	4541.06	4531.21	9.86	4937.43	4950.26	4943.84	6.42
6.83336	197.74	200.34	199.04	1.3	1425	1447.78	1436.39	11.39	2194.44	2205.59	2200.02	5.57	3904.21	3904.91	3904.56	0.35	4592.39	4647.52	4619.96	27.57	5002.85	4990.03	4996.44	6.41
7.00003	196.84	201.65	199.25	2.4	1427.43	1410.01	1418.72	8.71	2206.1	2217.87	2211.99	5.89	3919.63	3935.95	3927.79	8.16	4607.25	4628.44	4617.85	10.6	5023.58	5012.22	5017.9	5.68
7.16669	199.13	202.18	200.66	1.52	1447.41	1426.49	1436.95	10.46	2227.53	2244.49	2236.01	8.48	3954.09	4014.17	3984.13	30.04	4644.45	4657.28	4650.87	6.42	5055.33	5036.29	5045.81	9.52
7.33336	199.79	203.37	201.58	1.79	1449.8	1435.02	1442.41	7.39	2237.2	2234.83	2236.02	1.19	3961.37	3975.89	3968.63	7.26	4652.9	4637.62	4645.26	7.64	5067.22	5050.82	5059.02	8.2
7.50003	209.96	211.05	210.5	0.54	1462.32	1455.99	1459.16	3.16	2257.91	2272.93	2265.42	7.51	3998.23	3992.45	3995.34	2.89	4687.62	4706.17	4696.9	9.27	5104.87	5071.9	5088.39	16.48
7.66669	199.48	205.31	202.39	2.92	1465.37	1478.04	1471.71	6.33	2268.23	2274.48	2271.35	3.12	4013.44	4016.74	4015.09	1.65	4700.94	4738.98	4719.96	19.02	5114.1	5103.66	5108.88	5.22
7.83339	211.45	210.47	210.96	0.49	1488.55	1500.73	1494.64	6.09	2317.11	2319.5	2318.3	1.2	4057.04	4054.53	4055.78	1.26	4748.54	4755.57	4752.05	3.52	5161.57	5163.49	5162.53	0.96

## Sheet: d+D
t	D0 µl		AVG	SE	D5 µl		AVG	SE	D10 µl		AVG	SE	D15 µl		AVG	SE	D20 µl		AVG	SE	D25 µl		AVG	SE
0	7.66	13.09	10.38	2.71	9.58	8.18	8.88	0.7	31.23	44.52	37.88	6.65	51.16	56.51	53.83	2.68	66.51	63.56	65.03	1.47	63.38	68.91	66.15	2.77
0.166667	15.05	17.32	16.19	1.13	25.93	19.61	22.77	3.16	64.07	62.46	63.27	0.81	99.82	107.93	103.88	4.06	140.05	149.43	144.74	4.69	128.32	138.73	133.52	5.21
0.333333	19.63	18.48	19.05	0.58	33.23	28.95	31.09	2.14	90.64	95.79	93.22	2.58	139.24	139.3	139.27	0.03	188.16	180.49	184.33	3.84	177.28	181.46	179.37	2.09
0.5	28.6	22.62	25.61	2.99	57.65	51.57	54.61	3.04	138.76	140.94	139.85	1.09	192.75	197.7	195.22	2.47	263.56	263.46	263.51	0.05	255.88	254.21	255.05	0.84
0.666667	33.97	30.05	32.01	1.96	57.48	65.13	61.3	3.83	157.49	149.75	153.62	3.87	227.31	234.74	231.03	3.72	307.82	312.1	309.96	2.14	302.54	304.26	303.4	0.86
0.833333	41.3	43.18	42.24	0.94	69.55	60.09	64.82	4.73	186.87	178.69	182.78	4.09	270.12	265.41	267.77	2.36	369.49	376.34	372.91	3.42	368.23	375.49	371.86	3.63
1	46.97	45.48	46.23	0.75	89.15	88.07	88.61	0.54	227.82	236.95	232.38	4.57	311.53	310.77	311.15	0.38	420.15	430.47	425.31	5.16	440.72	435.29	438.01	2.72
1.16667	53.17	56.98	55.07	1.9	94.68	93.97	94.33	0.36	254.53	257.16	255.84	1.32	362.96	372.78	367.87	4.91	484.61	481.72	483.16	1.44	475.74	468.8	472.27	3.47
1.33333	61.06	57.52	59.29	1.77	107.5	104.18	105.84	1.66	286.42	299.84	293.13	6.71	409.08	398.67	403.87	5.21	538.6	544.59	541.6	2.99	533.23	535.16	534.19	0.97
1.5	65.63	70.07	67.85	2.22	120.57	109.91	115.24	5.33	319.77	322	320.88	1.11	453.39	446.37	449.88	3.51	598.13	590.37	594.25	3.88	603.26	607.15	605.21	1.94
1.66667	73.63	69.43	71.53	2.1	129.02	143.32	136.17	7.15	341.89	349.68	345.79	3.9	489.75	479.11	484.43	5.32	631.79	651.26	641.52	9.73	633.3	619.41	626.35	6.94
1.83333	75.62	76.59	76.1	0.48	133.16	131.79	132.47	0.68	360.65	361.25	360.95	0.3	506.45	510.97	508.71	2.26	680.1	691.72	685.91	5.81	669.97	660.56	665.27	4.7
2	84.62	82.46	83.54	1.08	150.93	161.62	156.28	5.35	397.86	413.33	405.59	7.74	568.96	577.73	573.35	4.38	729.45	708.07	718.76	10.69	721.98	729.63	725.81	3.83
2.16667	89.63	92.45	91.04	1.41	154.78	155.32	155.05	0.27	421.89	403.1	412.5	9.39	598.79	601.17	599.98	1.19	777.39	795.51	786.45	9.06	771.34	765.09	768.21	3.13
2.33333	93.05	94.29	93.67	0.62	162.76	161.63	162.19	0.56	461.6	466.24	463.92	2.32	625.89	618.14	622.02	3.87	831.56	832.77	832.17	0.6	836.09	840.15	838.12	2.03
2.50003	99.54	100.61	100.08	0.54	177.27	183.23	180.25	2.98	478.35	486.61	482.48	4.13	672.67	668.83	670.75	1.92	870.89	869.35	870.12	0.77	887.31	886.05	886.68	0.63
2.66669	103.49	96.67	100.08	3.41	187.04	191.7	189.37	2.33	503.17	525.97	514.57	11.4	710.64	699.86	705.25	5.39	911.34	929.66	920.5	9.16	912.92	921.31	917.11	4.2
2.83336	110.31	113.55	111.93	1.62	196.39	192.06	194.22	2.17	523.28	520.36	521.82	1.46	738.83	745.46	742.14	3.32	967.44	972.45	969.94	2.51	965.32	957.64	961.48	3.84
3.00003	114.17	117.89	116.03	1.86	206.61	206.13	206.37	0.24	547	535.98	541.49	5.51	783.43	769.33	776.38	7.05	994.81	1003.43	999.12	4.31	1004.94	998.15	1001.55	3.4
3.16669	119.06	119.56	119.31	0.25	216.59	202.56	209.58	7.02	570.81	568.47	569.64	1.17	802.84	781.56	792.2	10.64	1032.07	1021.52	1026.8	5.27	1051.83	1058.31	1055.07	3.24
3.33336	125.63	132.14	128.88	3.26	224.89	216.08	220.48	4.4	603.11	618.86	610.98	7.87	848.19	833.7	840.95	7.25	1084.91	1071.34	1078.12	6.78	1093.8	1109.53	1101.67	7.87
3.50003	130.83	134.27	132.55	1.72	233.95	226.17	230.06	3.89	616.65	624.72	620.68	4.03	867.53	863.16	865.34	2.19	1096.19	1100.43	1098.31	2.12	1122.46	1109.38	1115.92	6.54
3.66669	135.4	134.95	135.17	0.22	242.93	240.07	241.5	1.43	650.5	648.42	649.46	1.04	907.63	893.29	900.46	7.17	1153.29	1170.57	1161.93	8.64	1176.26	1171.12	1173.69	2.57
3.83336	137.94	137.39	137.67	0.28	249.48	254.41	251.94	2.47	661.7	668.82	665.26	3.56	926.65	937.14	931.89	5.24	1181.05	1181.83	1181.44	0.39	1194.26	1183.9	1189.08	5.18
4.00003	141.8	140.2	141	0.8	256.63	259.11	257.87	1.24	685.43	696.27	690.85	5.42	953.31	953.08	953.19	0.12	1215.97	1212.44	1214.21	1.76	1234.77	1232.18	1233.47	1.29
4.16669	145.88	141.52	143.7	2.18	263.45	266.25	264.85	1.4	701.8	698.68	700.24	1.56	981.33	988.33	984.83	3.5	1247.61	1247.68	1247.65	0.04	1272.35	1268.79	1270.57	1.78
4.33336	148.97	150.97	149.97	1	270.5	271.34	270.92	0.42	718.18	706.15	712.16	6.02	1003.05	1006.76	1004.91	1.86	1285.62	1294.69	1290.16	4.54	1319.51	1329.2	1324.35	4.84
4.50003	154.4	160.94	157.67	3.27	277.36	277.33	277.34	0.02	733.45	752.96	743.21	9.76	1027.94	1037.61	1032.77	4.83	1302.62	1302.62	1302.62	0	1333.49	1337.42	1335.45	1.96
4.66669	157.86	160.79	159.33	1.46	283.46	281.09	282.28	1.18	753.15	771.95	762.55	9.4	1056.8	1056.51	1056.66	0.14	1333.68	1329.19	1331.44	2.25	1360.69	1352.23	1356.46	4.23
4.83336	162.25	163.02	162.63	0.39	291.19	292.29	291.74	0.55	770.43	754.62	762.52	7.91	1076.18	1080.07	1078.13	1.94	1360.98	1364.04	1362.51	1.53	1397.99	1381.42	1389.71	8.28
5.00003	164.45	166.16	165.31	0.85	297.26	296.5	296.88	0.38	790.06	783.02	786.54	3.52	1099.19	1104.73	1101.96	2.77	1388.8	1398.87	1393.83	5.03	1432.16	1423.77	1427.97	4.19
5.16669	168.09	167.83	167.96	0.13	305.74	306.61	306.17	0.43	804.55	805.55	805.05	0.5	1120.44	1123.08	1121.76	1.32	1418.9	1411.97	1415.43	3.46	1457.2	1457.82	1457.51	0.31
5.33336	170.75	173.29	172.02	1.27	312.55	311.76	312.15	0.4	829.81	807.86	818.84	10.97	1137.35	1144.02	1140.69	3.34	1445.09	1437.47	1441.28	3.81	1491.53	1473.17	1482.35	9.18
5.50003	175.67	175.74	175.7	0.04	317.55	316.48	317.02	0.53	839.07	841.67	840.37	1.3	1161.03	1150.82	1155.92	5.1	1469.9	1462.25	1466.07	3.82	1522.68	1525.88	1524.28	1.6
5.66669	177.99	176.41	177.2	0.79	323.77	324.29	324.03	0.26	856	854.86	855.43	0.57	1188.99	1175.03	1182.01	6.98	1502.36	1515	1508.68	6.32	1552.03	1543.1	1547.56	4.46
5.83336	180.62	181.63	181.13	0.5	329.11	327.57	328.34	0.77	868.4	861.44	864.92	3.48	1205.71	1206.21	1205.96	0.25	1522.35	1518.2	1520.28	2.07	1577.87	1562.66	1570.27	7.61
6.00003	182.53	183.29	182.91	0.38	332.06	337.18	334.62	2.56	875.21	876.72	875.96	0.76	1211.73	1205.28	1208.5	3.23	1543.71	1544.3	1544	0.29	1601.58	1612.59	1607.08	5.5
6.16683	185.89	185.17	185.53	0.36	340.01	338.8	339.4	0.61	898.29	893.01	895.65	2.64	1245.32	1231.17	1238.25	7.08	1572.21	1571.82	1572.02	0.19	1621.85	1621.49	1621.67	0.18
6.33336	188.14	188.61	188.38	0.23	347.08	346.25	346.67	0.41	910.42	904.3	907.36	3.06	1257.74	1252.89	1255.31	2.43	1597.97	1591.09	1594.53	3.44	1656.54	1652.06	1654.3	2.24
6.50003	189.89	190.88	190.38	0.49	351.62	348.42	350.02	1.6	929.06	910.75	919.91	9.15	1277.4	1275.12	1276.26	1.14	1621.99	1624.08	1623.03	1.04	1681.18	1675.18	1678.18	3
6.66669	190.31	192.17	191.24	0.93	354.33	353.83	354.08	0.25	943.31	944.21	943.76	0.45	1297.29	1289.27	1293.28	4.01	1636.42	1630.72	1633.57	2.85	1705.97	1711.08	1708.53	2.55
6.83336	191.4	193.67	192.53	1.13	360.55	358.34	359.44	1.11	953.25	949.71	951.48	1.77	1314.31	1317.54	1315.93	1.62	1663.12	1657.14	1660.13	2.99	1730.4	1731	1730.7	0.3
7.00003	194.62	194.84	194.73	0.11	364.17	361.95	363.06	1.11	963.95	958.88	961.42	2.53	1330.96	1325.04	1328	2.96	1679.29	1682.95	1681.12	1.83	1751.7	1741.7	1746.7	5
7.16669	199.32	197.25	198.29	1.03	370.61	366.11	368.36	2.25	977.53	971.71	974.62	2.91	1344.27	1352.25	1348.26	3.99	1708.82	1700.81	1704.81	4	1768.83	1757.77	1763.3	5.53
7.33336	200.73	199.1	199.91	0.82	374.26	371.82	373.04	1.22	987.06	982.65	984.86	2.2	1358.95	1364.77	1361.86	2.91	1720.86	1718.18	1719.52	1.34	1796.85	1791.46	1794.15	2.7
7.50003	202.41	201.33	201.87	0.54	378.53	381.45	379.99	1.46	1001.04	1009.97	1005.5	4.46	1380.5	1382.18	1381.34	0.84	1745.44	1763.36	1754.4	8.96	1813.3	1810.49	1811.9	1.41
7.66669	203.44	202.84	203.14	0.3	383.6	386.94	385.27	1.67	1014.66	1018.18	1016.42	1.76	1393.48	1381.82	1387.65	5.83	1768.67	1766.55	1767.61	1.06	1835.41	1848.95	1842.18	6.77
7.83339	204.87	205.68	205.28	0.4	385.82	393.91	389.86	4.05	1020.74	1019.39	1020.07	0.68	1403.44	1401.51	1402.48	0.96	1775.29	1775.02	1775.16	0.13	1850.77	1852.81	1851.79	1.02

## Sheet: e+E
t	E0 µl		AVG	SE	E5 µl		AVG	SE	E10 µl		AVG	SE	E15 µl		AVG	SE	E20 µl		AVG	SE	E25 µl		AVG	SE
0	15.39	33.28	22.19	8.94	77.77	86.85	82.31	4.54	75.3	76.89	76.1	0.8	93.28	105.58	99.43	6.15	104.05	113.83	108.94	4.89	90.16	95.9	93.03	2.87
0.166667	25.65	9.42	15.99	8.12	143.23	145.98	144.6	1.37	91.76	111.53	101.65	9.88	120.62	117.71	119.16	1.46	209.32	202.32	205.82	3.5	105.74	107.38	106.56	0.82
0.333333	59.86	58.55	53.99	0.66	203.28	208.28	205.78	2.5	226.96	239.18	233.07	6.11	294.26	285.05	289.65	4.6	320.23	312.47	316.35	3.88	322.13	322.95	322.54	0.41
0.5	90.97	79.6	77.78	5.68	213.26	213.42	213.34	0.08	315.35	311.82	313.59	1.76	409.56	425.16	417.36	7.8	449.07	447.9	448.48	0.58	431.97	434.43	433.2	1.23
0.666667	93.91	96.06	86.62	1.07	305.12	324.21	314.66	9.54	363.14	368.61	365.87	2.74	504.13	502.97	503.55	0.58	510.64	508.74	509.69	0.95	540.16	549.18	544.67	4.51
0.833333	122.42	127.7	114.06	2.64	321.2	328.84	325.02	3.82	458.93	459.89	459.41	0.48	600.33	587.41	593.87	6.46	632.9	635.62	634.26	1.36	645.9	649.47	647.69	1.79
1	129.2	134.54	120.26	2.67	404.59	387.9	396.25	8.35	485.67	463.33	474.5	11.17	643.17	643.45	643.31	0.14	708.4	702.26	705.33	3.07	750	740.16	745.08	4.92
1.16667	145.67	143.97	132.07	0.85	423.92	404.2	414.06	9.86	599.73	565.25	582.49	17.24	804.13	810.78	807.45	3.33	830.43	833.33	831.88	1.45	861.48	856.56	859.02	2.46
1.33333	162.85	162.26	148.25	0.29	505.67	514.93	510.3	4.63	602.9	616.76	609.83	6.93	846.37	848.03	847.2	0.83	909.58	894.7	902.14	7.44	935.25	923.77	929.51	5.74
1.5	181.33	173.14	161.64	4.09	537.22	526.12	531.67	5.55	685.87	707.94	696.9	11.03	965.09	958.01	961.55	3.54	1012.47	1001.17	1006.82	5.65	1082.79	1088.52	1085.66	2.87
1.66667	196.87	198.56	180.31	0.84	595.4	588.13	591.77	3.63	748.35	751.5	749.93	1.58	1018.49	1039.43	1028.96	10.47	1088.94	1094.15	1091.54	2.61	1136.07	1150.82	1143.44	7.38
1.83333	207.1	217.67	193.69	5.28	609.57	596.24	602.91	6.66	755.06	754.92	754.99	0.07	1114.7	1122.33	1118.51	3.81	1194.86	1203.72	1199.29	4.43	1267.21	1273.77	1270.49	3.28
2	225.32	224.46	205.1	0.43	702.74	712.34	707.54	4.8	869.51	885.17	877.34	7.83	1191.58	1176.41	1183.99	7.58	1282.31	1266.54	1274.42	7.88	1348.36	1363.11	1355.74	7.38
2.16667	223.09	225.44	204.53	1.17	696.9	701.52	699.21	2.31	955.47	970.87	963.17	7.7	1269.99	1252.9	1261.45	8.54	1382.38	1369.93	1376.15	6.22	1454.1	1436.89	1445.49	8.61
2.33333	254	253.51	222.3	0.24	774.07	755.51	764.79	9.28	975.33	979.85	977.59	2.26	1330.17	1321.2	1325.68	4.49	1426.88	1437.76	1432.32	5.44	1512.3	1516.39	1514.34	2.05
2.50003	263.04	270.72	243.39	3.84	793.54	776.56	785.05	8.49	1050.18	1046.34	1048.26	1.92	1425.9	1418.61	1422.25	3.65	1538.33	1540.69	1539.51	1.18	1625.41	1609.84	1617.62	7.79
2.66669	279.51	275.82	253.23	1.84	861.6	837.94	849.77	11.83	1080.48	1062.31	1071.4	9.08	1474.51	1454.61	1464.56	9.95	1573.8	1561.15	1567.48	6.32	1677.38	1682.79	1680.08	2.7
2.83336	287.18	292.57	264.36	2.7	866.45	862.76	864.6	1.85	1151.9	1139.32	1145.61	6.29	1553.96	1539.58	1546.77	7.19	1693.51	1689.32	1691.42	2.09	1768.85	1789.34	1779.1	10.25
3.00003	302.07	296.83	273.1	2.62	929.71	938.21	933.96	4.25	1190.53	1199.23	1194.88	4.35	1607.21	1620.42	1613.81	6.61	1748.79	1751.92	1750.35	1.57	1854.1	1850.82	1852.46	1.64
3.16669	316.7	318.11	289.48	0.71	941.1	929.26	935.18	5.92	1245.56	1251.25	1248.41	2.84	1696.42	1701.31	1698.87	2.44	1810.85	1784.08	1797.46	13.39	1949.18	1929.51	1939.34	9.84
3.33336	328.79	325.12	298.18	1.83	1003.14	997.8	1000.47	2.67	1289.4	1285.13	1287.26	2.13	1747.68	1746.26	1746.97	0.71	1849.59	1846.28	1847.93	1.65	2004.1	1991.8	1997.95	6.15
3.50003	336.22	342.33	309.42	3.05	1017.87	1026.68	1022.27	4.41	1356.03	1347.02	1351.52	4.51	1840.31	1823.85	1832.08	8.23	1957.43	1979.87	1968.65	11.22	2088.52	2085.25	2086.89	1.64
3.66669	348.61	350.58	318.83	0.99	1073.56	1097.55	1085.55	12	1390.01	1379.5	1384.76	5.25	1860.83	1866.55	1863.69	2.86	2006.55	2018.75	2012.65	6.1	2136.07	2115.57	2125.82	10.25
3.83336	358.93	366.58	330.83	3.83	1085.02	1084.12	1084.57	0.45	1420.81	1415.68	1418.25	2.56	1928.71	1914.48	1921.59	7.11	2083.87	2101.28	2092.58	8.71	2231.15	2228.69	2229.92	1.23
4.00003	374.75	375.43	342.08	0.34	1146.57	1169.63	1158.1	11.53	1463.57	1468.2	1465.89	2.31	1997.44	2003.82	2000.63	3.19	2131.43	2146.25	2138.84	7.41	2298.36	2296.72	2297.54	0.82
4.16669	384.62	388.46	352.52	1.92	1155.35	1144.42	1149.88	5.46	1518.21	1520.82	1519.51	1.31	2059.67	2061.27	2060.47	0.8	2205.3	2193.07	2199.18	6.11	2356.56	2371.31	2363.93	7.38
4.33336	390.09	394.88	357.95	2.39	1204.24	1186.49	1195.36	8.87	1551.16	1545.02	1548.09	3.07	2094.37	2116.54	2105.46	11.09	2226.48	2214.37	2220.43	6.05	2425.41	2428.69	2427.05	1.64
4.50003	398.64	400.28	364.31	0.82	1236.34	1234.68	1235.51	0.83	1602.82	1634.4	1618.61	15.79	2173.21	2174.12	2173.66	0.46	2340.59	2350.45	2345.52	4.93	2503.28	2510.66	2506.97	3.69
4.66669	409.71	405.8	371.88	1.96	1261.91	1257.63	1259.77	2.14	1613.06	1616.34	1614.7	1.64	2201.93	2196.98	2199.46	2.47	2360.09	2377.73	2368.91	8.82	2546.72	2526.23	2536.48	10.25
4.83336	426.19	426.97	389.04	0.39	1295.78	1240.46	1268.12	27.66	1681.19	1654.43	1667.81	13.38	2271.49	2303.42	2287.45	15.96	2478.72	2503.3	2491.01	12.29	2641.97	2651.8	2646.89	4.92
5.00003	426.47	433.29	392.05	3.41	1317.73	1335	1326.36	8.64	1700.21	1694.9	1697.55	2.65	2305.68	2300.1	2302.89	2.79	2485.74	2482.24	2483.99	1.75	2668.03	2686.89	2677.46	9.43
5.16669	435.34	435.65	397.17	0.15	1335.74	1354.81	1345.28	9.53	1749.04	1729.1	1739.07	9.97	2369.66	2388.47	2379.06	9.41	2541.04	2541.75	2541.39	0.35	2752.46	2741.15	2746.8	5.66
5.33336	442.33	435.48	400.28	3.42	1369.35	1382.45	1375.9	6.55	1767.83	1772.9	1770.36	2.53	2391.6	2379.68	2385.64	5.96	2578.19	2583.53	2580.86	2.67	2786.07	2785.25	2785.66	0.41
5.50003	454.21	452.06	413.26	1.07	1384.69	1365.68	1375.18	9.51	1810.19	1800.91	1805.55	4.64	2449.63	2462.34	2455.99	6.36	2641.97	2636.43	2639.2	2.77	2845.08	2831.97	2838.52	6.56
5.66669	454.65	455.91	415.21	0.63	1419.56	1393.61	1406.59	12.97	1832.44	1824.26	1828.35	4.09	2489.09	2489.55	2489.32	0.23	2679.03	2723.73	2701.38	22.35	2885.25	2883.61	2884.43	0.82
5.83336	469.71	464.34	425.93	2.69	1427.57	1421.43	1424.5	3.07	1881.45	1874.28	1877.86	3.59	2546.84	2514.64	2530.74	16.1	2742.33	2745.59	2743.96	1.63	2969.18	2974.69	2971.93	2.75
6.00003	470.31	472.02	429.7	0.86	1463.87	1489.22	1476.55	12.68	1898.79	1866.8	1882.8	15.99	2571.62	2601.29	2586.46	14.83	2765.77	2786.41	2776.09	10.32	2989.34	2996.72	2993.03	3.69
6.16683	481.5	490.29	443.14	4.39	1472.57	1481	1476.78	4.22	1929.99	1941.17	1935.58	5.59	2618.02	2650.05	2634.04	16.01	2822.56	2810.35	2816.46	6.1	3046.72	3042.46	3044.59	2.13
6.33336	486.58	492.96	446.67	3.19	1510.04	1533.38	1521.71	11.67	1939.44	1976.47	1957.96	18.51	2635.77	2664.04	2649.9	14.13	2857.89	2795.83	2826.86	31.03	3086.07	3099.51	3092.79	6.72
6.50003	493.67	498.67	452.51	2.5	1535.35	1550.49	1542.92	7.57	1997.7	1974.2	1985.95	11.75	2701.9	2683.08	2692.49	9.41	2911.55	2947.01	2929.28	17.73	3125.9	3111.48	3118.69	7.21
6.66669	495.13	503	455.14	3.94	1540.85	1555.86	1548.35	7.5	2009.73	1988.22	1998.98	10.75	2720.84	2658	2689.42	31.42	2936.5	2934.89	2935.7	0.8	3179.51	3152.46	3165.98	13.52
6.83336	503.1	508.93	461.48	2.92	1560.63	1584.31	1572.47	11.84	2036.6	2025.45	2031.03	5.57	2773.86	2777.79	2775.83	1.96	2990.97	3006.84	2998.9	7.94	3224.59	3232.95	3228.77	4.18
7.00003	510.78	521.73	470.82	5.48	1585.09	1600.34	1592.71	7.62	2043.31	2078.39	2060.85	17.54	2766.13	2738.89	2752.51	13.62	3015.35	3009.66	3012.5	2.84	3250.82	3239.34	3245.08	5.74
7.16669	512.26	524.21	472.63	5.98	1590.67	1601.4	1596.03	5.37	2089.46	2100.89	2095.18	5.72	2830.06	2841.35	2835.7	5.65	3073.52	3037.82	3055.67	17.85	3301.64	3269.67	3285.66	15.98
7.33336	517.54	525.39	475.58	3.92	1608.42	1610.99	1609.7	1.28	2109.13	2111.54	2110.33	1.2	2847.64	2826.44	2837.04	10.6	3091.06	3106.37	3098.71	7.66	3340.98	3359.02	3350	9.02
7.50003	526.49	530.44	481.96	1.98	1630.24	1644.75	1637.5	7.26	2139.64	2134.66	2137.15	2.49	2893.38	2913.3	2903.34	9.96	3140.44	3188.68	3164.56	24.12	3384.43	3395.9	3390.16	5.74
7.66669	528.05	533.44	484.04	2.7	1639.26	1650.37	1644.81	5.56	2171.2	2187.43	2179.31	8.12	2914.72	2918.78	2916.75	2.03	3166.63	3162.69	3164.66	1.97	3416.39	3466.39	3441.39	25
7.83339	538.12	547.68	495.13	4.78	1664.63	1655.65	1660.14	4.49	2224.21	2235.23	2229.72	5.51	2958.26	2977.04	2967.65	9.39	3215.91	3195.2	3205.55	10.35	3469.67	3470.24	3469.95	0.28
