# Supplementary material for: A neural network model predicts community-level signaling states in a diverse microbial community
Source: PLoS Comput Biol. 2019 Jun 24;15(6):e1007166. doi: 10.1371/journal.pcbi.1007166 (PMC6611639; doi:10.1371/journal.pcbi.1007166)
Supplement: S1 Dataset — (ZIP) [file pcbi.1007166.s002.zip › Fig. S2 and S3 Fold change vs Sup amount.xlsx]

## Sheet: Main
Amount of Supernatant	a+A					AVG	Error	b+B					AVG	Error	c+C					AVG	Error	d+D					AVG	Error	e+E					AVG	Error
0		1	1	1	1	1	0		1	1	1	1	1	0		1	1	1	1	1	0		1	1	1	1	1	0		1	1	1	1	1	0
5		2.162	2.043	2.895	1.865	2.241	0.226		1.013	1.106	1.652	1.613	1.346	0.167		6.103	6.096	7.104	7.25	6.638	0.313		1.357	2.795	2.038	1.853	2.01	0.298		2.511	2.529	2.935	2.542	2.629	0.102
10		3.785	4.809	4.868	4.153	4.404	0.262		2.059	2.121	2.605	2.496	2.32	0.135		10.98	10.8	13.512	12.32	11.903	0.635		4.742	5.676	6.063	4.902	5.346	0.314		3.004	3.128	3.653	3.525	3.327	0.155
15		4.931	5.315	5.826	4.6	5.168	0.264		3.351	3.681	4.43	3.588	3.763	0.233		16.034	19.944	21.588	20.156	19.431	1.19		7.526	7.863	8.518	6.774	7.67	0.363		4.795	4.829	5.797	5.713	5.284	0.273
20		5.931	6.735	6.942	5.706	6.328	0.301		4.329	4.922	5.005	4.383	4.66	0.177		19.912	20.564	25	23.964	22.36	1.25		7.674	9.088	9.435	8.384	8.645	0.391		6.046	6.825	7.353	6.414	6.66	0.281
25		6.615	7.132	7.743	6.553	7.011	0.277		4.331	4.992	5.076	4.52	4.73	0.181		22.32	24.13	27.9	26.467	25.204	1.236		8.235	9.891	9.918	8.842	9.221	0.413		6.855	7.843	7.993	7.014	7.426	0.287

## Sheet: Ind. err bars
Amount of Supernatant	Tester A	Mean	Std. err	Mean	Std. err	Mean	Std. err	Mean	Std. err	Tester B	Mean	Std. err	Mean	Std. err	Mean	Std. err	Mean	Std. err	Tester C	Mean	Std. err	Mean	Std. err	Mean	Std. err	Mean	Std. err	Tester D	Mean	Std. err	Mean	Std. err	Mean	Std. err	Mean	Std. err	Tester E	Mean	Std. err	Mean	Std. err	Mean	Std. err	Mean	Std. err
0		1	0	1	0	1	0	1	0		1	0	1	0	1	0	1	0		1	0	1	0	1	0	1	0		1	0	1	0	1	0	1	0		1	0	1	0	1	0	1	0
5		2.1615	0.612	2.043	0.422	2.8947	0.15	1.8652	0.0424		1.0133	0.0414	1.1057	0.0308	1.6522	0.0228	1.6134	0.0051		6.1027	0.0308	6.0962	0.0261	7.1041	0.0292	7.25	0.0121		1.3571	0.0254	2.7947	0.0304	2.0375	0.0291	1.8526	0.0087		2.5111	0.0116	2.5285	0.0197	2.9353	0.0205	2.5417	0.0321
10		3.7846	0.0351	4.8086	0.312	4.8684	0.105	4.1529	0.1403		2.0589	0.0373	2.1214	0.0447	2.6051	0.0367	2.4958	0.0119		10.9801	0.0447	10.8002	0.04	13.5123	0.0431	12.3201	0.0918		4.7421	0.0393	5.6764	0.0443	6.0625	0.043	4.9019	0.0522		3.0041	0.0155	3.128	0.0236	3.6529	0.0244	3.5246	0.0345
15		4.9307	0.501	5.315	0.531	5.826	0.113	4.6	0.1379		3.3506	0.262	3.6809	0.0397	4.4303	0.0317	3.5882	0.0244		16.0344	0.0397	19.9444	0.035	21.588	0.0381	20.1562	0.0615		7.5263	0.0343	7.8625	0.0393	8.5176	0.038	6.7742	0.0683		4.7952	0.0105	4.8286	0.0186	5.7971	0.0194	5.7131	0.0245
20		5.9307	0.556	6.7347	0.556	6.9421	0.332	5.7059	0.1639		4.3287	0.0307	4.9219	0.0352	5.0053	0.0272	4.3825	0.0253		19.9122	0.0352	20.5643	0.0305	24.9997	0.0336	23.9642	0.1252		7.6736	0.0298	9.0875	0.0348	9.4352	0.0335	8.3839	0.0765		6.0458	0.016	6.8253	0.0241	7.3529	0.0249	6.4141	0.0123
25		6.615	0.523	7.1315	0.202	7.7434	0.0636	6.5529	0.1647		4.3308	0.0293	4.9921	0.0326	5.0761	0.0246	4.5204	0.0261		22.3199	0.0326	24.1303	0.0279	27.9003	0.031	26.4667	0.0921		8.2347	0.0272	9.8911	0.0322	9.9175	0.0309	8.8419	0.1169		6.8552	0.0134	7.8428	0.0215	7.9929	0.0223	7.0135	0.0386
