# Supplementary material for: A neural network model predicts community-level signaling states in a diverse microbial community
Source: PLoS Comput Biol. 2019 Jun 24;15(6):e1007166. doi: 10.1371/journal.pcbi.1007166 (PMC6611639; doi:10.1371/journal.pcbi.1007166)
Supplement: S1 Dataset — (ZIP) [file pcbi.1007166.s002.zip › Fig. S4 Growth rate.xlsx]

## Sheet: A
Time (hrs)	PA	CFU per mL				Ln(CFU)				TA	CFU per mL				Ln(CFU)
0		1450000	1400000	1600000		14.19	14.15	14.29			150000	1000000	1300000		11.92	13.82	14.08
1		700000	550000	600000		13.46	13.22	13.3			800000	1050000	800000		13.59	13.86	13.59
2		1000000	800000	1005000		13.82	13.59	13.82			1800000	900000	900000		14.4	13.71	13.71
3		15900000	11000000	10000000		16.58	16.21	16.12			10500000	21000000	15000000		16.17	16.86	16.52
4		20000000	15060000	10500000		16.81	16.53	16.17			23000000	31000000	21000000		16.95	17.25	16.86
5		50000000	20000000	35000000		17.73	16.81	17.37			45000000	50000000	51000000		17.62	17.73	17.75
6		70000000	45000000	55000000		18.06	17.62	17.82			71000000	60500000	53000000		18.08	17.92	17.79
7		75000000	65000000	70000000		18.13	17.99	18.06			74000000	80000000	60000000		18.12	18.2	17.91
				Rate: (hrs-1)	0.9188									0.915467
				Doubling time (min)	45.35	2.46								45.46	1.55

## Sheet: B
Time (hrs)	PB	CFU per mL				Ln(CFU)				TB	CFU per mL				Ln(CFU)
0		50000	14000	16000		10.82	9.55	9.68			10000	10000	10000		9.21	9.21	9.21
1		900000	750000	800000		13.71	13.53	13.59			800000	750000	780000		13.59	13.53	13.57
2		1000000	800000	1010000		13.82	13.59	13.83			1000000	1220000	1000000		13.82	14.01	13.82
3		10000000	10000000	9000000		16.12	16.12	16.01			6500000	7200000	9000000		15.69	15.79	16.01
4		28000000	14400000	22500000		17.15	16.48	16.93			15000000	21000000	20000000		16.52	16.86	16.81
5		50000000	38200000	43100000		17.73	17.46	17.58			35000000	45200000	50000000		17.37	17.63	17.73
6		75600000	65000000	64000000		18.14	17.99	17.97			61000000	73500000	52000000		17.93	18.11	17.77
7		80000000	74400000	67000000		18.2	18.12	18.02			64000000	74000000	61000000		17.97	18.12	17.93
				Rate: (hrs-1)	1.009									0.99
				Doubling time (min)	41.24	0.83								42.23	0.92

## Sheet: C
Time (hrs)	PC	CFU per mL				Ln(CFU)				TC	CFU per mL				Ln(CFU)
0		100000	200000	150000		11.51	12.21	11.92			90000	85000	60000		11.41	11.35	11
1		1000000	630000	530000		13.82	13.35	13.18			800000	950000	600000		13.59	13.76	13.3
2		1900000	1550000	1205000		14.46	14.25	14			1000000	1050000	1000000		13.82	13.86	13.82
3		7500000	2050000	3200000		15.83	14.53	14.98			17000000	15000000	7300000		16.65	16.52	15.8
4		10500000	18000000	10500000		16.17	16.71	16.17			23500000	28000000	10000000		16.97	17.15	16.12
5		44000000	25000000	30000000		17.6	17.03	17.22			60500000	50000000	38000000		17.92	17.73	17.45
6		68000000	55500000	38000000		18.04	17.83	17.45			65000000	55000000	52000000		17.99	17.82	17.77
7		71000000	60000000	55000000		18.08	17.91	17.82			70000000	62000000	70000000		18.06	17.94	18.06
				Rate: (hrs-1)	0.924									0.943
				Doubling time (min)	45.06	1.81								44.12	1.28

## Sheet: D
Time (hrs)	PD	CFU per mL				Ln(CFU)				TD	CFU per mL				Ln(CFU)
0		1050000	1200000	800000		13.86	14	13.59			1000000	900000	910000		13.82	13.71	13.72
1		1500000	1500000	900000		14.22	14.22	13.71			1600000	1000000	530000		14.29	13.82	13.18
2		1820000	1740000	1000000		14.41	14.37	13.82			1900000	1800000	1700000		14.46	14.4	14.35
3		7800000	8900000	8500000		15.87	16	15.96			2250000	2250000	2900000		14.63	14.63	14.88
4		18500000	17500000	15000000		16.73	16.68	16.52			18000000	12000000	10500000		16.71	16.3	16.17
5		55000000	51000000	29000000		17.82	17.75	17.18			20000000	21000000	35000000		16.81	16.86	17.37
6		69500000	65000000	57000000		18.06	17.99	17.86			59500000	68000000	49000000		17.9	18.04	17.71
7		74000000	71000000	73000000		18.12	18.08	18.11			69000000	71000000	55000000		18.05	18.08	17.82
				Rate: (hrs-1)	0.918									0.926
				Doubling time (min)	45.32	0.85								44.92	1.04

## Sheet: E
Time (hrs)	PE	CFU per mL				Ln(CFU)				TE	CFU per mL				Ln(CFU)
0		500000	700000	600000		13.12	13.46	13.3			600000	740000	800000		13.3	13.51	13.59
1		1000000	1000000	1050000		13.82	13.82	13.86			900000	1500000	950000		13.71	14.22	13.76
2		2100000	1500000	1900000		14.56	14.22	14.46			1550000	1750000	1000000		14.25	14.38	13.82
3		5250000	6250000	3000000		15.47	15.65	14.91			7600000	8900000	8800000		15.84	16	15.99
4		15500000	16000000	10500000		16.56	16.59	16.17			16000000	17500000	15500000		16.59	16.68	16.56
5		47000000	50000000	45000000		17.67	17.73	17.62			45000000	49000000	29000000		17.62	17.71	17.18
6		69000000	65000000	52000000		18.05	17.99	17.77			66000000	66000000	56000000		18.01	18.01	17.84
7		73000000	78000000	63000000		18.11	18.17	17.96			71000000	72000000	70000000		18.08	18.09	18.06
				Rate: (hrs-1)	0.937									0.916
				Doubling time (min)	44.37	1.05								45.38	0.87
