# Supplementary material for: A neural network model predicts community-level signaling states in a diverse microbial community
Source: PLoS Comput Biol. 2019 Jun 24;15(6):e1007166. doi: 10.1371/journal.pcbi.1007166 (PMC6611639; doi:10.1371/journal.pcbi.1007166)
Supplement: S1 Dataset — (ZIP) [file pcbi.1007166.s002.zip › Figure 2 fold change of tester C.xlsx]

## Sheet: Sheet1
Amount of Sup	c+C			c+C+D
0	Tester c + Sup C	1	0	Tester c + Sup C +Sup D	1.33	0.14
5		6.56	0.35		1.93	0.24
10		10.85	0.78		2.81	0.42
15		19.74	1.23		3.81	0.77
20		23.41	1.56		4.43	0.84
25		25.88	1.7		5.63	1.05
