# Supplementary material for: A neural network model predicts community-level signaling states in a diverse microbial community
Source: PLoS Comput Biol. 2019 Jun 24;15(6):e1007166. doi: 10.1371/journal.pcbi.1007166 (PMC6611639; doi:10.1371/journal.pcbi.1007166)
Supplement: S1 Dataset — (ZIP) [file pcbi.1007166.s002.zip › Figure 3 Fold change in tester C pairwise (exp).xlsx]

## Sheet: c+C+A
C/A	0	5	10	15	20	25
0	1	2.93	5.39	7.77	9.26	11.58
5	6.63	8.58	9.2	12.08	13.18	14.79
10	11.9	12.86	15.47	17.44	20.43	21.47
15	19.4	21.45	21.71	22.28	22.91	22.32
20	22.36	22.44	22.83	23.08	23.33	23.71
25	25.2	24.52	24.54	24.46	24.47	24.31

## Sheet: c+C+B
C/B	0	5	10	15	20	25
0	1	0.94	0.92	0.84	0.83	0.78
5	6.63	2.09	1.22	1.1	1.11	1.03
10	11.9	3.67	2.11	2.05	2.06	1.8
15	19.4	4.64	3.33	2.69	2.64	2.58
20	22.36	12.2	4.86	3.54	3.39	2.93
25	25.2	12.36	4.95	4.83	3.36	3.23

## Sheet: c+C+C
C/C	0	5	10	15	20	25
0	1	6.63	11.9	19.4	3.01	25.2
5	6.63	11.9	19.4	22.36	25.2	25.01
10	11.9	19.4	22.36	25.2	25.01	25.24
15	19.4	22.36	25.2	25.01	25.24	25.35
20	22.36	25.2	25.01	25.24	25.35	26.04
25	25.2	25.01	25.24	25.35	26.04	26.61

## Sheet: c+C+D
C/D	0	5	10	15	20	25
0	1	0.95	0.86	0.86	0.84	0.81
5	6.63	2.9	2.33	1.82	1.78	1.52
10	11.9	4.16	2.77	2.28	2.12	2.05
15	19.4	5.28	3.4	3.07	3.03	2.83
20	22.36	12.68	5.08	4.84	3.72	3.4
25	25.2	12.94	5.26	4.72	3.36	3.32

## Sheet: c+C+E
C/E	0	5	10	15	20	25
0	1	0.99	0.95	0.95	0.9	0.9
5	6.63	5.91	5.53	5.35	5.24	5.17
10	11.9	9.15	8.87	8.71	8.49	8.15
15	19.4	17.96	17.37	16.86	16.51	15.06
20	22.36	19.68	19.73	19.64	18.94	18.3
25	25.2	24.06	24.29	23.09	23.46	22.21
