# Supplementary material for: A neural network model predicts community-level signaling states in a diverse microbial community
Source: PLoS Comput Biol. 2019 Jun 24;15(6):e1007166. doi: 10.1371/journal.pcbi.1007166 (PMC6611639; doi:10.1371/journal.pcbi.1007166)
Supplement: S1 Dataset — (ZIP) [file pcbi.1007166.s002.zip › Figure 4 fold change of the tester C for tri wise measurements.xlsx]

## Sheet: changing D
Amount of D	Fold change in C					Average	STD. error
0	E=10,C=25	23.14	22.42	23.71		23.09	0.37
5		12.29	12.32	12.6	12.74	12.49	0.11
10		4.65	4.53	4.59	4.75	4.63	0.05
15		4.13	4.22	4.16	4.05	4.14	0.04
20		3.54	3.37	3.37	3.61	3.47	0.06
25		3.19	3.21	3.24	3.25	3.22	0.01

## Sheet: Fluorescence per cellvs time D
	D=5					D=10					D=15					D=20					D=25
0		202.52	212.6	199.48	206.73		204.53	199.6	204.04	217.99		195.19	198.11	194.22	192.56		186.63	188.76	189.11	190.91		187.71	186.07	182.68	183.3
0.166667		315.02	323.5	321.68	316.21		261.62	287.12	290.78	291.9		217.12	222.8	217.86	212.42		203.38	205.86	209.64	211.84		204.74	204.3	198.3	201.68
0.333333		381.86	375.64	396.74	377.54		285.59	315.83	319.76	313.59		238.48	249.11	240.32	239.81		226.49	222.05	231.04	226.28		218.75	217.04	220.19	217.11
0.5		458.19	469.67	445.56	431.99		317.63	340.46	345.74	349.34		262.04	271.37	256.62	261.65		235.75	246.13	243.6	253.8		240.69	237.51	232.17	228.9
0.666667		497.99	507.4	526.39	505.91		343.1	372.76	363.58	371.04		298.72	284.58	288.69	285.77		266.93	253.71	258.38	258.69		260.31	261.54	243.58	255.24
0.833333		560.94	596.38	588.77	610.26		353.3	385.49	381.45	388.01		312.9	312.39	300.85	308.72		288.25	270.31	275.11	279.81		265.94	261.28	264.3	268.73
1		648.05	658.8	681.94	673.3		399.98	413.12	398.31	411.88		323.31	352.63	320.9	307.92		289.12	288.88	296.05	292.25		287.03	297.94	276.07	289.96
1.16667		695.83	742.27	685.95	704.17		419.49	443.19	430.68	459.49		343.86	365.04	334.87	349.09		320.1	329.39	332.52	333.84		324.71	315.48	293.82	308.57
1.33333		772.95	777.56	815.32	809.37		431.75	486.31	462.26	489.78		361.21	371.62	349.53	384.54		354.24	332.38	340.28	352.14		340.84	312.77	323.6	320.53
1.5		834	887.94	865.27	860.95		479.54	510.54	488.42	505.02		425.43	413.57	416.75	389.03		333.63	343.9	372.52	382.23		324.74	357.67	354.57	321.17
1.66667		903.16	927.48	918.03	861.6		510.84	480.6	547.85	530.17		458.33	441.4	440.61	410.29		354.64	367.86	357.57	402.99		378.1	366.45	371.22	366.86
1.83333		1005.54	1030.05	1031.81	978.3		524.85	542.46	572.43	547.48		481.59	446.34	431.53	416.44		375.91	375.47	401.9	418.51		366.28	394.6	347.82	386.24
2		1067.3	1041.41	1046.31	986.54		544.63	580.42	574.46	585.14		469.55	453.68	475.35	485.51		414.03	427.3	418.29	450.85		392.78	404.09	408	386.46
2.16667		1175.37	1196.78	1106.18	1168.47		545.52	557.73	599.14	626.91		531.49	483.89	496.58	481.14		438.52	419.2	417.92	459.59		392.28	408.95	385.69	382.59
2.33333		1174.63	1265.3	1223.72	1273.12		623.82	571.25	581.56	612.94		521.68	538.5	475.57	534.08		461.43	435.96	417.79	446.81		413.12	448	451.11	454.76
2.50003		1310.23	1273.4	1244.31	1292.95		639.7	641.43	632.48	687.62		543.65	557.14	502.05	479.63		465.18	483.29	455.05	442.76		467.27	416.7	426	469.36
2.66669		1361.23	1335.43	1268.13	1380.3		673.94	614.76	714.29	638.56		537.38	544.31	587.77	512.12		494.6	492.11	514.62	516.16		436	427.38	435.2	484.82
2.83336		1409.55	1331.84	1305.73	1413.28		683.38	688.43	660.92	707.44		549.94	544.76	611.29	564.02		463.81	526.93	541.11	514.38		475.67	466.15	504.94	474.49
3.00003		1543.58	1490.18	1410.23	1412.76		677.93	679.35	679.07	724.42		631.31	618.2	582.08	598.23		493.83	510.4	570.69	526.19		508.1	494.84	513.3	527.15
3.16669		1516.16	1586.66	1627.03	1585.05		740.41	735.89	724.19	815.86		618.15	600.78	589.56	588.43		561.99	512.2	500.03	589.22		491.98	489.68	541.24	543.6
3.33336		1619.23	1693.15	1719.14	1642.65		724.7	784.39	784.38	779.05		659.39	663.72	651.31	644.15		539.03	566.86	587.33	529.94		553.38	535.24	541.85	543.91
3.50003		1737.46	1661.54	1664.2	1647.74		782.29	727.01	784.9	878.37		649.86	731.31	676.94	631.85		601.45	576.56	540.59	581.23		561.77	564.62	574.77	548.53
3.66669		1746.48	1803.84	1639.9	1708.15		775.63	866.44	806.82	826.65		643.34	722.47	622.54	714.53		632.17	588.48	616.44	573.12		566.73	597.84	592.06	523
3.83336		1939.78	1713.32	1806.41	1698.92		824.09	770.09	811.72	826.72		775.56	698.78	748.86	698.13		568.65	595.04	655.2	579.44		560.69	622.85	558.92	568.28
4.00003		1754.63	1729.84	2015.74	1876.65		874.33	887.21	933.44	953.75		737.82	805.06	730.91	737.84		643.14	688.8	678.39	674.6		595.59	592.45	551.75	570.74
4.16669		1877.1	1824.47	2018.43	1839.16		901.58	891.3	924.76	918.02		706.54	725.11	810.11	701.51		677.02	623.22	666.61	721.69		653.16	605.13	641.32	658.11
4.33336		1967.21	2120.26	2153.91	2079.05		887.13	928.66	852.2	931.58		838.14	762.2	715.35	701.93		677.53	679.46	646.61	674.04		585.06	626.61	645.3	650.52
4.50003		2063.89	2171.12	2215.08	2138.43		881.81	1008.04	871.13	980.73		781	850.93	865.13	709.16		652.83	670.24	733.55	673.66		670.44	627.74	633.2	680.36
4.66669		2045.12	2033.12	2049.78	2204.66		887.76	907.76	880.7	949.34		883.1	799.93	886.88	862.84		761.62	682.65	669.34	784.49		621.23	661.36	713.89	625.84
4.83336		2144.04	2090.88	2064.57	2285.89		922.34	934.17	1075.51	975.37		829.25	926.5	771.47	864.62		787.76	657.82	701.41	775.96		680.91	745.72	733.39	745.83
5.00003		2174.73	2339.74	2241.88	2326.93		1061.18	943.71	994.67	990.09		854.79	860.7	847.2	896.11		745.45	769.62	679.51	825.17		775.51	697.38	630.17	690.61

## Sheet: changing C
Amount of C	Fold change in C					Average	STD. error
0	E=10,D=5	0.92	0.9	0.95	0.87	0.91	0.02
5		3.97	3.8	3.75	3.94	3.87	0.05
10		6.18	6.31	6.35	6.17	6.25	0.05
15		7.86	7.87	7.77	7.03	7.63	0.2
20		11.87	11.67	11.57	11.33	11.61	0.11
25		14.96	15.25	15.14	15.04	15.1	0.06

## Sheet: Fluorescence per cell vs time C
	C=0					C=5					C=10					C=15					C=20					C=25
0		15.65	14.42	16.41	15.6		53.42	53.44	55.67	54.95		86.1	82.48	81.43	90.23		101.28	99.77	96.12	102.63		190.68	185.11	187.19	192.44		207.04	220.35	210.51	237.11
0.166667		20.59	20.4	20.75	20.22		56.53	63.04	56.56	36.6		52.77	42.16	55.35	45.62		106.02	64.14	101.86	63.47		86.31	207	210.16	206.6		210.02	225.12	205.39	210.07
0.333333		24.29	26.19	26.21	25.22		67.93	51.74	60.66	63.15		79.58	84.5	81.95	81.87		117.73	97.17	107.5	91.47		156.89	246.6	246.7	223.45		174.34	239.69	192.2	209.75
0.5		28.62	31.65	30.07	28.66		85.01	79.9	84.86	81.62		129.75	111.25	113.15	115.47		170.09	131.94	158.32	140.33		223.22	256.86	253.51	210.57		272.94	262.12	259.59	287.55
0.666667		36.98	37.01	34.9	34.64		108.38	90.57	94.73	104.59		139.87	136.69	151.65	143.67		202.43	175.5	172.73	170.48		297.06	264.33	265.62	286.52		332.48	356.29	336.08	386.69
0.833333		37.85	41.01	41.63	40.73		135.16	129.57	124.23	128.8		163.96	184.38	161.96	174.1		233.05	238.24	238.19	217.27		318.3	312.13	363.07	320.55		438.04	475.21	476.49	418.44
1		46.81	43.99	43.31	45.8		128.31	156.4	162.13	156.93		212.9	178.39	238.83	205.8		241.29	295.12	243.94	230.96		427.77	395.98	424.66	375.96		510.54	552.55	493.78	528.4
1.16667		52.8	52.55	54.37	46.38		149.76	156.99	175.19	161.59		229.15	210.56	221.42	230		294.9	327.1	316.7	298.44		488.08	501.19	491.28	432.82		600.07	640.65	660.3	571.02
1.33333		58.28	55.02	51.49	56.11		207.76	176.16	169.69	197.54		238.21	315.09	282.66	251.91		360.43	328.71	326.44	299.12		554.83	513.72	513.58	538.66		759.72	748.46	690.82	718.54
1.5		62.66	60.4	60.36	59.94		186.84	182.6	187.06	210.79		327.23	351.66	326.29	276.39		337.14	349.08	413.17	370.08		590.28	634.23	558.79	638.37		834.98	761.23	780.78	823.3
1.66667		70.96	64.92	59.25	67.27		239.78	229.04	231.38	223.52		366.89	381.17	367.53	293.16		408.62	399.36	488.86	398.98		644.93	618.74	610.69	671.35		938.01	898.39	851.18	904.49
1.83333		67.26	69.06	67.47	74.21		277.52	281.22	250.19	248.8		401.86	428.17	380.81	411.09		492.83	504.03	423.97	438.81		672.11	699.3	698.34	729.29		911.97	925.88	879.8	886.61
2		82.79	70.07	72.33	70.28		248.28	288.64	274.24	287.18		439.62	434.82	366.1	414.14		466.56	445.9	483.54	493.71		779.93	776.06	812.74	809.2		955.08	1127.96	1086.53	1079.33
2.16667		80.97	76.36	87.59	87.81		322.35	280.27	272.25	276.07		499.46	484.22	424.01	478.82		502.76	556.98	523.26	491.73		796.75	807.57	873.81	839.04		1190.93	1187.02	1100.29	1092.86
2.33333		87.84	91.85	79.71	85.65		277.85	323.71	307.38	355.57		410.28	507.63	422.16	520.63		636.22	691.31	581.1	524.3		880.32	958.68	930.6	878.08		1250.21	1286.11	1245.52	1183.97
2.50003		98.61	97.22	89.76	98.01		324.1	361.25	372.23	379.62		545.55	460.71	560.03	474.9		657.76	722.35	631.83	613.66		956.91	934.22	930.23	999.77		1316.76	1355.68	1363.18	1354.63
2.66669		89.23	94.71	93.78	97.94		335.42	323.97	383.7	341.99		561.38	535.67	527.77	492.25		695.82	696.77	607.1	674.95		1120.5	1114.68	1029.46	1069.29		1308.95	1458.74	1429.13	1289.84
2.83336		110.47	102.22	106.94	92.27		427.14	388.27	375.28	367.12		617.92	631.91	617.05	497.71		834.24	783.32	710.97	623.41		1044.97	1066.84	1067.59	1159.67		1474.04	1446.18	1466.7	1407.19
3.00003		97.18	109.91	93.61	94.42		437.49	439.91	446.26	454.66		694.34	511.22	617.98	598.32		798.2	823.13	816.89	684.89		1201.77	1106.02	1243.87	1116.73		1426.13	1453.35	1642.58	1540.48
3.16669		120.64	100.96	116.89	97.88		455.49	444.26	383.03	456.85		599.46	655.71	630.16	689.14		762.02	854.17	825.79	685.06		1209.89	1284	1294.69	1189.61		1614.82	1541.31	1516.01	1668.31
3.33336		126.58	116.91	115.81	106.91		490.72	416.55	412.19	480.78		586.15	662.47	649.79	785.74		854.39	892.95	816.56	834.49		1225.91	1404.52	1386.76	1189.24		1624.49	1824.68	1579.84	1668.06
3.50003		110.89	111.43	107.37	120.47		500.36	448.54	522.69	484.81		671.76	607.67	628.99	725.12		994.5	822.98	943.09	856.17		1246.77	1460.2	1345.39	1313.11		1749.43	1659.14	1789.45	1792
3.66669		111.99	112.25	125.07	114.65		530.57	494.44	441.86	529.41		819.08	729.7	723.15	635.02		1079.39	951.14	991.48	884.92		1501.95	1477.41	1491.48	1390.56		2039.67	1911.93	1774.78	1833.54
3.83336		122.74	116.66	128.02	116.94		487.21	454.32	498.5	505.64		781.35	863.83	756.8	800.64		1078.22	1004.94	862.84	934.25		1438.85	1573.76	1378.52	1531.68		2099.46	2097.32	2091.09	2131.45
4.00003		136.02	148.25	134.32	136.29		564.93	519.93	506.12	578.78		798.3	841.94	816.52	753.94		962.68	1111.73	999.95	937.58		1621.41	1656.03	1685.04	1585.57		1970.6	2233.9	1881.4	2127.34
4.16669		148.45	140.2	144.72	155.11		576.89	516.66	496.07	502.98		756.37	910.76	936.67	857.96		1139.09	884.11	1210.3	939.48		1642.77	1730.48	1675.48	1693.83		2098.54	2137.05	1995.41	2028.56
4.33336		148	132.74	144.69	133.17		544.39	573.7	533.11	579.21		813.72	1002.72	943.17	863.2		1251.1	989.06	1126.81	940.52		1618.86	1600.26	1612.55	1799.38		2325.24	2064.28	2205.34	2297.21
4.50003		143.04	154.58	157.91	137.47		572.17	643.56	586.97	631.78		970.03	857.98	1026.04	798.15		1197.94	1311.84	1171.54	1109.69		1843.12	1785.17	1822.76	1871.21		2434.38	2332.12	2211.3	2129.68
4.66669		152.01	157.46	170.5	142.24		683.12	599.27	588.46	580.73		1046.61	1020.04	958.35	908.83		1169.7	1294.23	1285.24	1152.94		1935.7	1726.13	1805.79	1673.87		2189.83	2276.06	2605.02	2531.64
4.83336		172.24	152.34	170.61	143.57		563.66	643.14	675.87	647.36		1047.66	1096.9	1102.07	1064.64		1133.12	1266.13	1124.57	1164.86		1902.11	1853.95	2001.69	1883.65		2361.75	2402.69	2434.65	2270.57
5.00003		169.23	171.02	161.92	172.81		695.06	593.21	620.37	643.84		1040.29	987.98	1009.61	1151.99		1298.01	1329.51	1345.51	1122.83		2045.62	2035.65	1878.67	1780.34		2370.78	2799.22	2573.49	2525.79
