# Supplementary material for: A neural network model predicts community-level signaling states in a diverse microbial community
Source: PLoS Comput Biol. 2019 Jun 24;15(6):e1007166. doi: 10.1371/journal.pcbi.1007166 (PMC6611639; doi:10.1371/journal.pcbi.1007166)
Supplement: S1 Dataset — (ZIP) [file pcbi.1007166.s002.zip › Fold change in tester A pairwise (exp).xlsx]

## Sheet: a+A+A
A/A	0	5	10	15	20	25
0	1	2.2	4.35	5.11	6.26	6.94
5	2.2	4.35	5.11	6.26	6.94	7.12
10	4.35	5.11	6.26	6.94	7.12	7.17
15	5.11	6.26	6.94	7.12	7.17	7.2
20	6.26	6.94	7.12	7.17	7.2	7.25
25	6.94	7.12	7.17	7.2	7.25	7.24

## Sheet: a+A+B
A/B	0	5	10	15	20	25
0	1	1.89	2.55	3.08	4.16	5.04
5	2.2	2.72	4.94	5	5.26	5.33
10	4.35	5.08	5.62	5.68	5.81	5.72
15	5.11	6.12	6.32	6.4	6.37	6.29
20	6.26	6.76	6.81	6.76	6.85	6.77
25	6.94	7.02	7.07	7.02	7.11	7.03

## Sheet: a+A+C
A/C	0	5	10	15	20	25
0	1	1.9	2.77	3.99	4.54	5.44
5	2.2	4.02	4.12	4.59	4.79	5.19
10	4.35	4.23	5.23	5.54	5.81	6.09
15	5.11	5.25	5.57	5.97	6.03	6.21
20	6.26	5.92	6.01	6.2	6.25	6.36
25	6.94	6.82	6.86	6.84	6.8	6.87

## Sheet: a+A+D
A/D	0	5	10	15	20	25
0	1	0.98	1.04	0.98	0.94	0.98
5	2.2	1.82	1.78	1.6	1.49	1.34
10	4.35	3.91	3.14	3.08	3.02	2.95
15	5.11	4.9	4.81	4.76	4.72	4.69
20	6.26	5.89	5.75	5.72	5.59	5.3
25	6.94	5.88	5.88	5.67	5.57	5.43

## Sheet: a+A+E
A/E	0	5	10	15	20	25
0	1	1.32	1.72	2.08	2.51	2.6
5	2.2	2.3	2.55	3.02	3.06	3.85
10	4.35	4.29	4.38	4.48	4.69	4.85
15	5.11	5.03	5.08	5.25	5.44	5.68
20	6.26	6.17	6.32	6.48	6.68	6.75
25	6.94	6.75	6.77	6.77	6.91	6.92
