# Supplementary material for: A neural network model predicts community-level signaling states in a diverse microbial community
Source: PLoS Comput Biol. 2019 Jun 24;15(6):e1007166. doi: 10.1371/journal.pcbi.1007166 (PMC6611639; doi:10.1371/journal.pcbi.1007166)
Supplement: S1 Dataset — (ZIP) [file pcbi.1007166.s002.zip › Fold change in tester B pairwise (exp).xlsx]

## Sheet: b+B+B
B/B	0	5	10	15	20	25
0	1	1.35	5.36	3.76	4.66	4.73
5	1.35	2.32	3.76	4.66	4.73	5.27
10	2.32	3.76	4.66	4.73	5.27	5.35
15	3.76	4.66	4.73	5.27	5.35	5.45
20	4.66	4.73	5.27	5.35	5.45	5.53
25	4.73	5.27	5.35	5.45	5.53	5.56

## Sheet: b+B+A
B/A	0	5	10	15	20	25
0	1	0.98	0.99	0.86	0.84	0.83
5	1.35	1.26	1.19	1.12	1.05	1.06
10	2.32	2.25	2.16	2.1	2	1.97
15	3.76	3.49	2.95	2.58	2.44	2.25
20	4.66	4.32	4.11	3.86	3.68	3.63
25	4.73	4.63	4.21	4.22	4.11	3.97

## Sheet: b+B+C
B/C	0	5	10	15	20	25
0	1	0.97	0.9	0.88	0.87	0.84
5	1.35	1.29	1.98	1.93	1.89	1.77
10	2.32	2.3	2.28	2.18	2.17	2.15
15	3.76	3.65	3.55	3.2	2.83	2.02
20	4.66	4.42	4.03	3.96	3.95	3.87
25	4.73	4.65	4.45	4.47	4.37	4.26

## Sheet: b+B+D
B/D	0	5	10	15	20	25
0	1	1.15	2.1	2.23	3.41	3.56
5	1.35	2.13	3.31	3.38	3.48	3.51
10	2.32	3.47	3.52	3.62	3.72	3.89
15	3.76	3.75	3.91	3.99	4.05	4.16
20	4.66	4.35	4.37	4.41	4.55	4.91
25	4.73	4.93	5.04	5.06	5.02	5.1

## Sheet: b+B+E
B/E	0	5	10	15	20	25
0	1	1.01	1.51	1.65	1.77	1.93
5	1.35	1.85	2.23	2.52	3.16	3.45
10	2.32	2.5	3.11	3.21	3.68	3.65
15	3.76	3.9	4.1	4.27	4.54	4.59
20	4.66	4.64	4.85	4.74	4.86	4.85
25	4.73	4.87	4.92	5.01	4.97	5.05
