# Supplementary material for: A neural network model predicts community-level signaling states in a diverse microbial community
Source: PLoS Comput Biol. 2019 Jun 24;15(6):e1007166. doi: 10.1371/journal.pcbi.1007166 (PMC6611639; doi:10.1371/journal.pcbi.1007166)
Supplement: S1 Dataset — (ZIP) [file pcbi.1007166.s002.zip › Fold change in tester D pairwise (exp).xlsx]

## Sheet: d+D+A
D/A	0	5	10	15	20	25
0	1	1.04	1.02	0.99	0.99	0.98
5	2.01	1.96	1.93	1.88	1.87	1.85
10	5.35	5.3	5.02	4.79	4.41	3.97
15	7.67	7.35	7.2	6.83	6.65	6.6
20	8.64	8.58	8.28	7.94	7.75	7.87
25	9.22	9.07	9.12	9.19	9.23	9.15

## Sheet: d+D+B
D/B	0	5	10	15	20	25
0	1	0.98	0.97	0.95	0.94	0.94
5	2.01	1.56	1.35	1.23	1.18	1.02
10	5.35	1.96	1.71	1.47	1.4	1.3
15	7.67	6.51	5.87	3.18	2.03	1.46
20	8.64	8.17	8.09	6.25	5.5	2.35
25	9.22	8.96	8.49	7.44	6.59	6.34

## Sheet: d+D+C
D/C	0	5	10	15	20	25
0	1	1.42	1.77	2.28	2.47	4.82
5	2.01	2.36	3.89	4.95	5.17	5.26
10	5.35	5.36	5.88	6.22	6.54	6.68
15	7.67	7.75	7.9	8.1	8.17	8.19
20	8.64	8.7	8.75	8.93	8.98	9.06
25	9.22	9.3	9.35	9.44	9.5	9.55

## Sheet: d+D+D
D/D	0	5	10	15	20	25
0	1	2.01	5.35	7.67	8.64	9.22
5	2.01	5.35	7.67	8.64	9.22	9.76
10	5.35	7.67	8.64	9.22	9.76	10.05
15	7.67	8.64	9.22	9.76	10.05	10.11
20	8.64	9.22	9.76	10.05	10.11	10.12
25	9.22	9.76	10.05	10.11	10.12	10.2

## Sheet: d+D+E
D/E	0	5	10	15	20	25
0	1	1	0.96	0.95	0.92	0.92
5	2.01	1.64	1.45	1.42	1.37	1.31
10	5.35	1.93	1.87	1.67	1.63	1.6
15	7.67	6.65	5.57	3.28	2.75	2.39
20	8.64	8.23	8.06	7.93	7.36	6.72
25	9.22	9.13	8.63	8.46	8.15	7.93
