# Supplementary material for: A neural network model predicts community-level signaling states in a diverse microbial community
Source: PLoS Comput Biol. 2019 Jun 24;15(6):e1007166. doi: 10.1371/journal.pcbi.1007166 (PMC6611639; doi:10.1371/journal.pcbi.1007166)
Supplement: S1 Dataset — (ZIP) [file pcbi.1007166.s002.zip › Fold change in tester E pairwise (exp).xlsx]

## Sheet: e+E+A
E/A	0	5	10	15	20	25
0	1	1.06	1.11	1.15	1.08	1.21
5	2.63	2.32	2.87	2.76	2.76	2.69
10	3.33	3.57	3.87	3.75	3.39	3.45
15	5.28	5.28	5.34	5.41	5.24	5.33
20	6.66	6.56	6.58	6.67	6.6	6.57
25	7.43	7.48	7.46	7.44	7.46	7.57

## Sheet: e+E+B
E/B	0	5	10	15	20	25
0	1	1.12	1.08	1.06	1.04	1.05
5	2.63	2.69	2.7	2.69	2.67	2.72
10	3.33	3.39	3.69	3.44	3.37	3.4
15	5.28	5.29	5.28	5.47	5.46	5.33
20	6.66	6.72	6.63	6.73	6.7	6.69
25	7.43	7.47	7.56	7.44	7.58	7.47

## Sheet: e+E+C
E/C	0	5	10	15	20	25
0	1	0.98	0.97	0.97	0.99	0.98
5	2.63	2.65	2.64	2.41	2.42	2.38
10	3.33	3.33	3.36	3.31	3.34	3.18
15	5.28	5.28	5.26	5.29	5.2	5.22
20	6.66	6.77	6.79	6.67	6.71	6.69
25	7.43	7.38	7.35	7.46	7.5	7.43

## Sheet: e+E+D
E/B	0	5	10	15	20	25
0	1	1.02	1.03	1.04	1.03	1.03
5	2.63	2.67	2.69	2.73	2.72	2.68
10	3.33	3.47	3.48	3.42	3.31	3.36
15	5.28	5.34	5.28	5.29	5.34	5.3
20	6.66	6.74	6.73	6.69	6.62	6.66
25	7.43	7.47	7.48	7.51	7.48	7.42

## Sheet: e+E+E
E/E	0	5	10	15	20	25
0	1	2.63	3.33	5.28	6.66	7.43
5	2.63	3.33	5.28	6.66	7.43	7.64
10	3.33	5.28	6.66	7.43	7.64	7.68
15	5.28	6.66	7.43	7.64	7.68	7.96
20	6.66	7.43	7.64	7.68	7.96	8.13
25	7.43	7.64	7.68	7.96	8.13	8.32
